# Supplementary material for: A chalcogenide-cluster-based semiconducting nanotube array with oriented photoconductive behavior
Source: Nat Commun. 2021 Jul 13;12:4275. doi: 10.1038/s41467-021-24510-0 (PMC8277832; doi:10.1038/s41467-021-24510-0)
Supplement: Supplementary file 3 — Source Data [file 41467_2021_24510_MOESM3_ESM.xlsx]

## Sheet: Figure 3c
Figure 3c. Temperature-dependent I–V curves for 1
AV	AI (40 oC)	AI (50 oC)	AI (60 oC)	AI (70 oC)	AI (80 oC)	AI (90 oC)	AI (100 oC)	AI (110 oC)	AI (120 oC)
-5	-1.131e-09	-1.8073e-09	-3.0431e-09	-4.6406e-09	-8.5085e-09	-1.1909e-08	-2.079e-08	-3.157e-08	-4.3956e-08
-4.9	-1.1028e-09	-1.7493e-09	-2.9123e-09	-4.552e-09	-8.3637e-09	-1.1603e-08	-2.0348e-08	-3.0816e-08	-4.3028e-08
-4.8	-1.0746e-09	-1.7308e-09	-2.8759e-09	-4.4417e-09	-8.1927e-09	-1.1313e-08	-1.991e-08	-3.0112e-08	-4.2134e-08
-4.7	-1.0431e-09	-1.6794e-09	-2.8299e-09	-4.3235e-09	-8.0094e-09	-1.1141e-08	-1.9454e-08	-2.9441e-08	-4.1145e-08
-4.6	-1.0168e-09	-1.6425e-09	-2.7519e-09	-4.2225e-09	-7.8256e-09	-1.0863e-08	-1.902e-08	-2.8732e-08	-4.0145e-08
-4.5	-9.8679e-10	-1.6013e-09	-2.7156e-09	-4.1259e-09	-7.6458e-09	-1.0631e-08	-1.8594e-08	-2.8032e-08	-3.9303e-08
-4.4	-9.6475e-10	-1.5593e-09	-2.6552e-09	-4.0616e-09	-7.4712e-09	-1.041e-08	-1.8148e-08	-2.7324e-08	-3.8379e-08
-4.3	-9.7724e-10	-1.5205e-09	-2.6059e-09	-4.0263e-09	-7.2969e-09	-1.0259e-08	-1.7704e-08	-2.6663e-08	-3.7404e-08
-4.2	-9.6732e-10	-1.4852e-09	-2.4686e-09	-3.9235e-09	-7.1235e-09	-1.0032e-08	-1.7267e-08	-2.6028e-08	-3.6462e-08
-4.1	-9.4278e-10	-1.4439e-09	-2.4261e-09	-3.8262e-09	-6.9495e-09	-9.7397e-09	-1.6842e-08	-2.5374e-08	-3.5545e-08
-4	-9.1963e-10	-1.4054e-09	-2.332e-09	-3.7275e-09	-6.7778e-09	-9.4495e-09	-1.641e-08	-2.4748e-08	-3.4608e-08
-3.9	-8.9637e-10	-1.3731e-09	-2.2934e-09	-3.6186e-09	-6.6027e-09	-9.1541e-09	-1.5991e-08	-2.4085e-08	-3.3743e-08
-3.8	-8.7652e-10	-1.3664e-09	-2.2242e-09	-3.5068e-09	-6.4223e-09	-8.8415e-09	-1.5571e-08	-2.342e-08	-3.2834e-08
-3.7	-8.4802e-10	-1.2999e-09	-2.2135e-09	-3.4206e-09	-6.2425e-09	-8.6388e-09	-1.5131e-08	-2.2775e-08	-3.196e-08
-3.6	-8.25e-10	-1.2633e-09	-2.1058e-09	-3.3313e-09	-6.0703e-09	-8.4019e-09	-1.4703e-08	-2.2132e-08	-3.1026e-08
-3.5	-7.9614e-10	-1.2257e-09	-2.0543e-09	-3.2276e-09	-5.8979e-09	-8.1578e-09	-1.428e-08	-2.1492e-08	-3.0068e-08
-3.4	-7.6755e-10	-1.1901e-09	-1.9929e-09	-3.138e-09	-5.7275e-09	-7.9558e-09	-1.3847e-08	-2.0843e-08	-2.9224e-08
-3.3	-7.429e-10	-1.1565e-09	-1.9134e-09	-3.0255e-09	-5.5549e-09	-7.6733e-09	-1.3427e-08	-2.0214e-08	-2.8322e-08
-3.2	-7.1842e-10	-1.1192e-09	-1.8549e-09	-2.9369e-09	-5.3821e-09	-7.446e-09	-1.3009e-08	-1.9568e-08	-2.7448e-08
-3.1	-6.7032e-10	-1.0713e-09	-1.8198e-09	-2.8581e-09	-5.2055e-09	-7.153e-09	-1.2591e-08	-1.8913e-08	-2.6578e-08
-3	-6.3907e-10	-1.0352e-09	-1.7839e-09	-2.7488e-09	-5.0264e-09	-6.928e-09	-1.2164e-08	-1.8272e-08	-2.5672e-08
-2.9	-6.2306e-10	-1.0203e-09	-1.7245e-09	-2.6633e-09	-4.8469e-09	-6.6548e-09	-1.1747e-08	-1.7624e-08	-2.4766e-08
-2.8	-5.9825e-10	-9.9331e-10	-1.6503e-09	-2.5539e-09	-4.6719e-09	-6.3878e-09	-1.1328e-08	-1.6979e-08	-2.3894e-08
-2.7	-5.7247e-10	-9.4658e-10	-1.5995e-09	-2.4644e-09	-4.4986e-09	-6.1628e-09	-1.0899e-08	-1.6343e-08	-2.3001e-08
-2.6	-5.5483e-10	-9.0534e-10	-1.529e-09	-2.3617e-09	-4.3245e-09	-5.9294e-09	-1.0466e-08	-1.5711e-08	-2.2106e-08
-2.5	-5.3146e-10	-8.6701e-10	-1.4824e-09	-2.2594e-09	-4.1502e-09	-5.7196e-09	-1.0026e-08	-1.5085e-08	-2.1152e-08
-2.4	-4.9983e-10	-8.3841e-10	-1.4194e-09	-2.1575e-09	-3.9882e-09	-5.489e-09	-9.5923e-09	-1.4438e-08	-2.0211e-08
-2.3	-4.7887e-10	-7.9442e-10	-1.3582e-09	-2.07e-09	-3.8066e-09	-5.2096e-09	-9.1738e-09	-1.3793e-08	-1.9309e-08
-2.2	-4.573e-10	-7.135e-10	-1.2941e-09	-1.9736e-09	-3.6321e-09	-4.9602e-09	-8.7524e-09	-1.3149e-08	-1.8445e-08
-2.1	-4.3648e-10	-6.2879e-10	-1.2372e-09	-1.8685e-09	-3.4552e-09	-4.7036e-09	-8.3353e-09	-1.2506e-08	-1.7515e-08
-2	-4.1773e-10	-5.9822e-10	-1.1759e-09	-1.7734e-09	-3.2807e-09	-4.4771e-09	-7.9167e-09	-1.1867e-08	-1.6645e-08
-1.9	-4.1096e-10	-5.7279e-10	-1.1166e-09	-1.682e-09	-3.11e-09	-4.2333e-09	-7.487e-09	-1.1226e-08	-1.5737e-08
-1.8	-3.7713e-10	-5.2928e-10	-1.0506e-09	-1.5894e-09	-2.9371e-09	-4.0163e-09	-7.0634e-09	-1.0583e-08	-1.4859e-08
-1.7	-3.462e-10	-5.012e-10	-1.0009e-09	-1.4975e-09	-2.7614e-09	-3.7863e-09	-6.6353e-09	-9.9399e-09	-1.4008e-08
-1.6	-3.1899e-10	-4.9061e-10	-9.3959e-10	-1.3959e-09	-2.5855e-09	-3.5429e-09	-6.2084e-09	-9.2857e-09	-1.3083e-08
-1.5	-3.0122e-10	-4.4444e-10	-8.7694e-10	-1.3055e-09	-2.4141e-09	-3.3122e-09	-5.7788e-09	-8.639e-09	-1.2185e-08
-1.4	-2.7744e-10	-4.0447e-10	-8.1694e-10	-1.209e-09	-2.2374e-09	-3.071e-09	-5.3542e-09	-7.9989e-09	-1.1324e-08
-1.3	-2.5545e-10	-3.711e-10	-7.5173e-10	-1.1126e-09	-2.0655e-09	-2.8316e-09	-4.9293e-09	-7.3522e-09	-1.0429e-08
-1.2	-2.3554e-10	-3.3574e-10	-6.9179e-10	-1.0154e-09	-1.8867e-09	-2.5994e-09	-4.5055e-09	-6.7239e-09	-9.4669e-09
-1.1	-2.1557e-10	-3.071e-10	-6.3304e-10	-9.2173e-10	-1.7135e-09	-2.3601e-09	-4.0793e-09	-6.0818e-09	-8.5684e-09
-1	-1.9551e-10	-2.7578e-10	-5.7401e-10	-8.2624e-10	-1.5423e-09	-2.1234e-09	-3.6753e-09	-5.4503e-09	-7.6724e-09
-0.9	-1.727e-10	-2.3633e-10	-5.1504e-10	-7.3571e-10	-1.3655e-09	-1.8847e-09	-3.2484e-09	-4.8096e-09	-6.7624e-09
-0.8	-1.4924e-10	-2.0787e-10	-4.5252e-10	-6.4213e-10	-1.1931e-09	-1.6325e-09	-2.8251e-09	-4.1722e-09	-5.8559e-09
-0.7	-1.2867e-10	-1.676e-10	-3.9009e-10	-5.4738e-10	-1.02e-09	-1.3657e-09	-2.4012e-09	-3.5621e-09	-4.9794e-09
-0.6	-1.1489e-10	-1.3662e-10	-3.2859e-10	-4.5274e-10	-8.4627e-10	-1.1347e-09	-1.9776e-09	-2.9263e-09	-4.0599e-09
-0.5	-9.2233e-11	-1.1091e-10	-2.672e-10	-3.5853e-10	-6.7221e-10	-8.9523e-10	-1.5538e-09	-2.2906e-09	-3.2213e-09
-0.4	-6.7521e-11	-8.1743e-11	-2.0599e-10	-2.6906e-10	-4.9812e-10	-6.5256e-10	-1.1289e-09	-1.6537e-09	-2.3284e-09
-0.3	-4.4524e-11	-5.5105e-11	-1.4413e-10	-1.7845e-10	-3.2656e-10	-4.1394e-10	-7.0478e-10	-1.0193e-09	-1.4452e-09
-0.2	-3.2595e-11	-2.6041e-11	-8.1537e-11	-8.7625e-11	-1.5372e-10	-1.7494e-10	-2.9437e-10	-4.0823e-10	-5.5203e-10
-0.1	-1.2027e-11	-4.2267e-12	-2.4149e-11	-6.605e-12	8.4133e-12	6.9172e-11	1.3131e-10	2.2697e-10	2.9724e-10
0	8.3883e-12	1.7047e-11	3.7387e-11	8.6869e-11	1.8123e-10	3.1413e-10	5.5245e-10	8.5979e-10	1.1908e-09
0.1	2.8237e-11	4.0786e-11	9.9496e-11	1.815e-10	3.5656e-10	5.5787e-10	9.7903e-10	1.4992e-09	2.0925e-09
0.2	4.7312e-11	6.5934e-11	1.6127e-10	2.772e-10	5.3074e-10	8.0239e-10	1.4066e-09	2.1355e-09	2.9899e-09
0.3	6.8129e-11	9.4881e-11	2.23e-10	3.7008e-10	7.0316e-10	1.0512e-09	1.836e-09	2.7734e-09	3.8894e-09
0.4	8.9704e-11	1.2427e-10	2.846e-10	4.7072e-10	8.7784e-10	1.2992e-09	2.2623e-09	3.4062e-09	4.7815e-09
0.5	1.1235e-10	1.5526e-10	3.4735e-10	5.6944e-10	1.0518e-09	1.5487e-09	2.6918e-09	4.0434e-09	5.6577e-09
0.6	1.3336e-10	1.873e-10	4.0811e-10	6.618e-10	1.2261e-09	1.802e-09	3.1184e-09	4.6776e-09	6.5849e-09
0.7	1.5504e-10	2.2011e-10	4.7061e-10	7.6119e-10	1.3998e-09	2.0585e-09	3.5471e-09	5.2996e-09	7.523e-09
0.8	1.7833e-10	2.5238e-10	5.3247e-10	8.5294e-10	1.5733e-09	2.3115e-09	3.9713e-09	5.9459e-09	8.4387e-09
0.9	1.9905e-10	2.8303e-10	5.9249e-10	9.2715e-10	1.747e-09	2.5721e-09	4.4011e-09	6.5943e-09	9.3498e-09
1	2.1942e-10	3.1586e-10	6.5459e-10	1.0269e-09	1.9211e-09	2.8269e-09	4.8272e-09	7.2402e-09	1.0241e-08
1.1	2.4167e-10	3.5177e-10	7.1884e-10	1.1182e-09	2.0946e-09	3.0793e-09	5.2533e-09	7.8787e-09	1.1146e-08
1.2	2.6425e-10	3.8723e-10	7.8076e-10	1.2136e-09	2.2681e-09	3.3179e-09	5.6903e-09	8.5185e-09	1.2027e-08
1.3	2.8701e-10	4.2293e-10	8.424e-10	1.3079e-09	2.4426e-09	3.5592e-09	6.1215e-09	9.1502e-09	1.2885e-08
1.4	3.0762e-10	4.4711e-10	8.9981e-10	1.4039e-09	2.6152e-09	3.8048e-09	6.551e-09	9.7808e-09	1.3747e-08
1.5	3.3055e-10	4.8287e-10	9.6009e-10	1.4951e-09	2.7863e-09	4.0617e-09	6.9793e-09	1.0419e-08	1.4628e-08
1.6	3.5172e-10	5.476e-10	1.0241e-09	1.5784e-09	2.9577e-09	4.3115e-09	7.4122e-09	1.1065e-08	1.554e-08
1.7	3.7485e-10	5.8167e-10	1.0848e-09	1.6686e-09	3.1272e-09	4.5702e-09	7.843e-09	1.1706e-08	1.6437e-08
1.8	3.9915e-10	6.0851e-10	1.1454e-09	1.7613e-09	3.3013e-09	4.814e-09	8.2746e-09	1.2344e-08	1.7368e-08
1.9	4.2056e-10	6.3865e-10	1.2061e-09	1.8661e-09	3.4655e-09	5.0831e-09	8.7004e-09	1.2957e-08	1.8316e-08
2	4.4544e-10	6.8591e-10	1.2667e-09	1.9694e-09	3.6337e-09	5.3307e-09	9.1301e-09	1.3593e-08	1.9145e-08
2.1	4.6782e-10	7.2212e-10	1.325e-09	2.1658e-09	3.8101e-09	5.6084e-09	9.5516e-09	1.4216e-08	2.0131e-08
2.2	4.9353e-10	7.5514e-10	1.3939e-09	2.2845e-09	3.9765e-09	5.8747e-09	9.9775e-09	1.4847e-08	2.1009e-08
2.3	5.1096e-10	7.672e-10	1.4604e-09	2.3779e-09	4.1526e-09	6.1272e-09	1.0409e-08	1.5475e-08	2.1863e-08
2.4	5.2712e-10	7.9745e-10	1.5118e-09	2.4836e-09	4.3199e-09	6.3305e-09	1.0834e-08	1.6104e-08	2.2746e-08
2.5	5.4848e-10	8.4417e-10	1.5644e-09	2.589e-09	4.489e-09	6.5589e-09	1.1263e-08	1.6739e-08	2.3677e-08
2.6	5.7156e-10	8.8962e-10	1.6104e-09	2.692e-09	4.6624e-09	6.8117e-09	1.1679e-08	1.7365e-08	2.4548e-08
2.7	5.9479e-10	9.1565e-10	1.6649e-09	2.7975e-09	4.8365e-09	7.0711e-09	1.2104e-08	1.7999e-08	2.543e-08
2.8	6.1561e-10	9.7113e-10	1.7273e-09	2.8984e-09	5.0072e-09	7.339e-09	1.2528e-08	1.8626e-08	2.6323e-08
2.9	6.4401e-10	1.0304e-09	1.7851e-09	3.0028e-09	5.179e-09	7.5857e-09	1.2961e-08	1.925e-08	2.7228e-08
3	6.9051e-10	1.0409e-09	1.8479e-09	3.1072e-09	5.357e-09	7.7728e-09	1.3396e-08	1.9868e-08	2.8133e-08
3.1	7.1901e-10	1.0755e-09	1.9124e-09	3.2118e-09	5.5269e-09	8.0226e-09	1.3811e-08	2.0521e-08	2.9019e-08
3.2	7.5137e-10	1.1207e-09	1.9771e-09	3.3109e-09	5.6954e-09	8.2794e-09	1.4247e-08	2.1154e-08	2.983e-08
3.3	7.7661e-10	1.1548e-09	2.0397e-09	3.4187e-09	5.8696e-09	8.5525e-09	1.468e-08	2.1792e-08	3.0735e-08
3.4	7.776e-10	1.194e-09	2.1032e-09	3.5266e-09	6.0378e-09	8.8239e-09	1.5099e-08	2.2427e-08	3.1559e-08
3.5	7.8008e-10	1.2277e-09	2.1706e-09	3.6209e-09	6.2096e-09	9.0616e-09	1.5518e-08	2.3047e-08	3.2496e-08
3.6	8.0415e-10	1.266e-09	2.235e-09	3.7188e-09	6.3795e-09	9.323e-09	1.5942e-08	2.3674e-08	3.3428e-08
3.7	8.2952e-10	1.3286e-09	2.2871e-09	3.8134e-09	6.5538e-09	9.5881e-09	1.6365e-08	2.4304e-08	3.4298e-08
3.8	8.5211e-10	1.3668e-09	2.3315e-09	3.9117e-09	6.7251e-09	9.9573e-09	1.6801e-08	2.495e-08	3.5107e-08
3.9	8.7678e-10	1.4035e-09	2.3901e-09	4.0124e-09	6.907e-09	1.0179e-08	1.7224e-08	2.5567e-08	3.6068e-08
4	9.0521e-10	1.4197e-09	2.4439e-09	4.1148e-09	7.0872e-09	1.0341e-08	1.7654e-08	2.6184e-08	3.6928e-08
4.1	9.4501e-10	1.4564e-09	2.4992e-09	4.2326e-09	7.2567e-09	1.0756e-08	1.8083e-08	2.6834e-08	3.7807e-08
4.2	1.0137e-09	1.4975e-09	2.5563e-09	4.3228e-09	7.4179e-09	1.1036e-08	1.8497e-08	2.7457e-08	3.8709e-08
4.3	1.0419e-09	1.5386e-09	2.608e-09	4.3471e-09	7.5913e-09	1.1291e-08	1.893e-08	2.8081e-08	3.9516e-08
4.4	1.0635e-09	1.6077e-09	2.6581e-09	4.4538e-09	7.775e-09	1.1562e-08	1.9352e-08	2.8705e-08	4.0462e-08
4.5	1.0524e-09	1.6201e-09	2.7354e-09	4.5695e-09	7.9379e-09	1.1789e-08	1.9772e-08	2.9327e-08	4.134e-08
4.6	1.0531e-09	1.6529e-09	2.7842e-09	4.6992e-09	8.108e-09	1.2048e-08	2.022e-08	2.9963e-08	4.2459e-08
4.7	1.0816e-09	1.7378e-09	2.8499e-09	4.8545e-09	8.282e-09	1.2318e-08	2.0669e-08	3.0608e-08	4.3358e-08
4.8	1.1122e-09	1.7859e-09	2.9158e-09	4.9188e-09	8.4465e-09	1.2573e-08	2.1091e-08	3.1259e-08	4.4198e-08
4.9	1.1381e-09	1.8211e-09	2.987e-09	5.0024e-09	8.616e-09	1.2817e-08	2.1525e-08	3.189e-08	4.5597e-08
5	1.1738e-09	1.8678e-09	3.0376e-09	5.1138e-09	8.7843e-09	1.3088e-08	2.1945e-08	3.2491e-08	4.6824e-08

## Sheet: Figure 3d
Figure 3d. corresponding Arrhenius plots for 1.
1000/T	lnk	Fitting curve
3.19336	-5.11899	2.54356	-3.47642
3.09454	-4.97323	2.54421	-3.47812
3.00165	-4.67539	2.54486	-3.47982
2.91418	-4.53137	2.54551	-3.48152
2.83166	-4.11544	2.54616	-3.48322
2.75368	-4.05069	2.54681	-3.48492
2.67989	-3.81476	2.54746	-3.48661
2.60994	-3.64357	2.54811	-3.48831
2.54356	-3.49475	2.54876	-3.49001
		2.54941	-3.49171
		2.55006	-3.49341
		2.55071	-3.49511
		2.55137	-3.49681
		2.55202	-3.49851
		2.55267	-3.5002
		2.55332	-3.5019
		2.55397	-3.5036
		2.55462	-3.5053
		2.55527	-3.507
		2.55592	-3.5087
		2.55657	-3.5104
		2.55722	-3.51209
		2.55787	-3.51379
		2.55852	-3.51549
		2.55917	-3.51719
		2.55982	-3.51889
		2.56047	-3.52059
		2.56112	-3.52229
		2.56177	-3.52398
		2.56242	-3.52568
		2.56307	-3.52738
		2.56372	-3.52908
		2.56437	-3.53078
		2.56502	-3.53248
		2.56568	-3.53418
		2.56633	-3.53588
		2.56698	-3.53757
		2.56763	-3.53927
		2.56828	-3.54097
		2.56893	-3.54267
		2.56958	-3.54437
		2.57023	-3.54607
		2.57088	-3.54777
		2.57153	-3.54946
		2.57218	-3.55116
		2.57283	-3.55286
		2.57348	-3.55456
		2.57413	-3.55626
		2.57478	-3.55796
		2.57543	-3.55966
		2.57608	-3.56135
		2.57673	-3.56305
		2.57738	-3.56475
		2.57803	-3.56645
		2.57868	-3.56815
		2.57933	-3.56985
		2.57999	-3.57155
		2.58064	-3.57324
		2.58129	-3.57494
		2.58194	-3.57664
		2.58259	-3.57834
		2.58324	-3.58004
		2.58389	-3.58174
		2.58454	-3.58344
		2.58519	-3.58514
		2.58584	-3.58683
		2.58649	-3.58853
		2.58714	-3.59023
		2.58779	-3.59193
		2.58844	-3.59363
		2.58909	-3.59533
		2.58974	-3.59703
		2.59039	-3.59872
		2.59104	-3.60042
		2.59169	-3.60212
		2.59234	-3.60382
		2.59299	-3.60552
		2.59364	-3.60722
		2.5943	-3.60892
		2.59495	-3.61061
		2.5956	-3.61231
		2.59625	-3.61401
		2.5969	-3.61571
		2.59755	-3.61741
		2.5982	-3.61911
		2.59885	-3.62081
		2.5995	-3.6225
		2.60015	-3.6242
		2.6008	-3.6259
		2.60145	-3.6276
		2.6021	-3.6293
		2.60275	-3.631
		2.6034	-3.6327
		2.60405	-3.6344
		2.6047	-3.63609
		2.60535	-3.63779
		2.606	-3.63949
		2.60665	-3.64119
		2.6073	-3.64289
		2.60795	-3.64459
		2.60861	-3.64629
		2.60926	-3.64798
		2.60991	-3.64968
		2.61056	-3.65138
		2.61121	-3.65308
		2.61186	-3.65478
		2.61251	-3.65648
		2.61316	-3.65818
		2.61381	-3.65987
		2.61446	-3.66157
		2.61511	-3.66327
		2.61576	-3.66497
		2.61641	-3.66667
		2.61706	-3.66837
		2.61771	-3.67007
		2.61836	-3.67177
		2.61901	-3.67346
		2.61966	-3.67516
		2.62031	-3.67686
		2.62096	-3.67856
		2.62161	-3.68026
		2.62226	-3.68196
		2.62291	-3.68366
		2.62357	-3.68535
		2.62422	-3.68705
		2.62487	-3.68875
		2.62552	-3.69045
		2.62617	-3.69215
		2.62682	-3.69385
		2.62747	-3.69555
		2.62812	-3.69724
		2.62877	-3.69894
		2.62942	-3.70064
		2.63007	-3.70234
		2.63072	-3.70404
		2.63137	-3.70574
		2.63202	-3.70744
		2.63267	-3.70913
		2.63332	-3.71083
		2.63397	-3.71253
		2.63462	-3.71423
		2.63527	-3.71593
		2.63592	-3.71763
		2.63657	-3.71933
		2.63722	-3.72103
		2.63788	-3.72272
		2.63853	-3.72442
		2.63918	-3.72612
		2.63983	-3.72782
		2.64048	-3.72952
		2.64113	-3.73122
		2.64178	-3.73292
		2.64243	-3.73461
		2.64308	-3.73631
		2.64373	-3.73801
		2.64438	-3.73971
		2.64503	-3.74141
		2.64568	-3.74311
		2.64633	-3.74481
		2.64698	-3.7465
		2.64763	-3.7482
		2.64828	-3.7499
		2.64893	-3.7516
		2.64958	-3.7533
		2.65023	-3.755
		2.65088	-3.7567
		2.65153	-3.75839
		2.65219	-3.76009
		2.65284	-3.76179
		2.65349	-3.76349
		2.65414	-3.76519
		2.65479	-3.76689
		2.65544	-3.76859
		2.65609	-3.77029
		2.65674	-3.77198
		2.65739	-3.77368
		2.65804	-3.77538
		2.65869	-3.77708
		2.65934	-3.77878
		2.65999	-3.78048
		2.66064	-3.78218
		2.66129	-3.78387
		2.66194	-3.78557
		2.66259	-3.78727
		2.66324	-3.78897
		2.66389	-3.79067
		2.66454	-3.79237
		2.66519	-3.79407
		2.66584	-3.79576
		2.6665	-3.79746
		2.66715	-3.79916
		2.6678	-3.80086
		2.66845	-3.80256
		2.6691	-3.80426
		2.66975	-3.80596
		2.6704	-3.80766
		2.67105	-3.80935
		2.6717	-3.81105
		2.67235	-3.81275
		2.673	-3.81445
		2.67365	-3.81615
		2.6743	-3.81785
		2.67495	-3.81955
		2.6756	-3.82124
		2.67625	-3.82294
		2.6769	-3.82464
		2.67755	-3.82634
		2.6782	-3.82804
		2.67885	-3.82974
		2.6795	-3.83144
		2.68015	-3.83313
		2.68081	-3.83483
		2.68146	-3.83653
		2.68211	-3.83823
		2.68276	-3.83993
		2.68341	-3.84163
		2.68406	-3.84333
		2.68471	-3.84502
		2.68536	-3.84672
		2.68601	-3.84842
		2.68666	-3.85012
		2.68731	-3.85182
		2.68796	-3.85352
		2.68861	-3.85522
		2.68926	-3.85692
		2.68991	-3.85861
		2.69056	-3.86031
		2.69121	-3.86201
		2.69186	-3.86371
		2.69251	-3.86541
		2.69316	-3.86711
		2.69381	-3.86881
		2.69446	-3.8705
		2.69511	-3.8722
		2.69577	-3.8739
		2.69642	-3.8756
		2.69707	-3.8773
		2.69772	-3.879
		2.69837	-3.8807
		2.69902	-3.88239
		2.69967	-3.88409
		2.70032	-3.88579
		2.70097	-3.88749
		2.70162	-3.88919
		2.70227	-3.89089
		2.70292	-3.89259
		2.70357	-3.89428
		2.70422	-3.89598
		2.70487	-3.89768
		2.70552	-3.89938
		2.70617	-3.90108
		2.70682	-3.90278
		2.70747	-3.90448
		2.70812	-3.90618
		2.70877	-3.90787
		2.70942	-3.90957
		2.71008	-3.91127
		2.71073	-3.91297
		2.71138	-3.91467
		2.71203	-3.91637
		2.71268	-3.91807
		2.71333	-3.91976
		2.71398	-3.92146
		2.71463	-3.92316
		2.71528	-3.92486
		2.71593	-3.92656
		2.71658	-3.92826
		2.71723	-3.92996
		2.71788	-3.93165
		2.71853	-3.93335
		2.71918	-3.93505
		2.71983	-3.93675
		2.72048	-3.93845
		2.72113	-3.94015
		2.72178	-3.94185
		2.72243	-3.94355
		2.72308	-3.94524
		2.72373	-3.94694
		2.72439	-3.94864
		2.72504	-3.95034
		2.72569	-3.95204
		2.72634	-3.95374
		2.72699	-3.95544
		2.72764	-3.95713
		2.72829	-3.95883
		2.72894	-3.96053
		2.72959	-3.96223
		2.73024	-3.96393
		2.73089	-3.96563
		2.73154	-3.96733
		2.73219	-3.96902
		2.73284	-3.97072
		2.73349	-3.97242
		2.73414	-3.97412
		2.73479	-3.97582
		2.73544	-3.97752
		2.73609	-3.97922
		2.73674	-3.98091
		2.73739	-3.98261
		2.73804	-3.98431
		2.7387	-3.98601
		2.73935	-3.98771
		2.74	-3.98941
		2.74065	-3.99111
		2.7413	-3.99281
		2.74195	-3.9945
		2.7426	-3.9962
		2.74325	-3.9979
		2.7439	-3.9996
		2.74455	-4.0013
		2.7452	-4.003
		2.74585	-4.0047
		2.7465	-4.00639
		2.74715	-4.00809
		2.7478	-4.00979
		2.74845	-4.01149
		2.7491	-4.01319
		2.74975	-4.01489
		2.7504	-4.01659
		2.75105	-4.01828
		2.7517	-4.01998
		2.75235	-4.02168
		2.75301	-4.02338
		2.75366	-4.02508
		2.75431	-4.02678
		2.75496	-4.02848
		2.75561	-4.03017
		2.75626	-4.03187
		2.75691	-4.03357
		2.75756	-4.03527
		2.75821	-4.03697
		2.75886	-4.03867
		2.75951	-4.04037
		2.76016	-4.04207
		2.76081	-4.04376
		2.76146	-4.04546
		2.76211	-4.04716
		2.76276	-4.04886
		2.76341	-4.05056
		2.76406	-4.05226
		2.76471	-4.05396
		2.76536	-4.05565
		2.76601	-4.05735
		2.76666	-4.05905
		2.76731	-4.06075
		2.76797	-4.06245
		2.76862	-4.06415
		2.76927	-4.06585
		2.76992	-4.06754
		2.77057	-4.06924
		2.77122	-4.07094
		2.77187	-4.07264
		2.77252	-4.07434
		2.77317	-4.07604
		2.77382	-4.07774
		2.77447	-4.07944
		2.77512	-4.08113
		2.77577	-4.08283
		2.77642	-4.08453
		2.77707	-4.08623
		2.77772	-4.08793
		2.77837	-4.08963
		2.77902	-4.09133
		2.77967	-4.09302
		2.78032	-4.09472
		2.78097	-4.09642
		2.78162	-4.09812
		2.78228	-4.09982
		2.78293	-4.10152
		2.78358	-4.10322
		2.78423	-4.10491
		2.78488	-4.10661
		2.78553	-4.10831
		2.78618	-4.11001
		2.78683	-4.11171
		2.78748	-4.11341
		2.78813	-4.11511
		2.78878	-4.1168
		2.78943	-4.1185
		2.79008	-4.1202
		2.79073	-4.1219
		2.79138	-4.1236
		2.79203	-4.1253
		2.79268	-4.127
		2.79333	-4.1287
		2.79398	-4.13039
		2.79463	-4.13209
		2.79528	-4.13379
		2.79593	-4.13549
		2.79659	-4.13719
		2.79724	-4.13889
		2.79789	-4.14059
		2.79854	-4.14228
		2.79919	-4.14398
		2.79984	-4.14568
		2.80049	-4.14738
		2.80114	-4.14908
		2.80179	-4.15078
		2.80244	-4.15248
		2.80309	-4.15417
		2.80374	-4.15587
		2.80439	-4.15757
		2.80504	-4.15927
		2.80569	-4.16097
		2.80634	-4.16267
		2.80699	-4.16437
		2.80764	-4.16606
		2.80829	-4.16776
		2.80894	-4.16946
		2.80959	-4.17116
		2.81024	-4.17286
		2.8109	-4.17456
		2.81155	-4.17626
		2.8122	-4.17796
		2.81285	-4.17965
		2.8135	-4.18135
		2.81415	-4.18305
		2.8148	-4.18475
		2.81545	-4.18645
		2.8161	-4.18815
		2.81675	-4.18985
		2.8174	-4.19154
		2.81805	-4.19324
		2.8187	-4.19494
		2.81935	-4.19664
		2.82	-4.19834
		2.82065	-4.20004
		2.8213	-4.20174
		2.82195	-4.20343
		2.8226	-4.20513
		2.82325	-4.20683
		2.8239	-4.20853
		2.82455	-4.21023
		2.82521	-4.21193
		2.82586	-4.21363
		2.82651	-4.21533
		2.82716	-4.21702
		2.82781	-4.21872
		2.82846	-4.22042
		2.82911	-4.22212
		2.82976	-4.22382
		2.83041	-4.22552
		2.83106	-4.22722
		2.83171	-4.22891
		2.83236	-4.23061
		2.83301	-4.23231
		2.83366	-4.23401
		2.83431	-4.23571
		2.83496	-4.23741
		2.83561	-4.23911
		2.83626	-4.2408
		2.83691	-4.2425
		2.83756	-4.2442
		2.83821	-4.2459
		2.83886	-4.2476
		2.83951	-4.2493
		2.84017	-4.251
		2.84082	-4.25269
		2.84147	-4.25439
		2.84212	-4.25609
		2.84277	-4.25779
		2.84342	-4.25949
		2.84407	-4.26119
		2.84472	-4.26289
		2.84537	-4.26459
		2.84602	-4.26628
		2.84667	-4.26798
		2.84732	-4.26968
		2.84797	-4.27138
		2.84862	-4.27308
		2.84927	-4.27478
		2.84992	-4.27648
		2.85057	-4.27817
		2.85122	-4.27987
		2.85187	-4.28157
		2.85252	-4.28327
		2.85317	-4.28497
		2.85382	-4.28667
		2.85448	-4.28837
		2.85513	-4.29006
		2.85578	-4.29176
		2.85643	-4.29346
		2.85708	-4.29516
		2.85773	-4.29686
		2.85838	-4.29856
		2.85903	-4.30026
		2.85968	-4.30195
		2.86033	-4.30365
		2.86098	-4.30535
		2.86163	-4.30705
		2.86228	-4.30875
		2.86293	-4.31045
		2.86358	-4.31215
		2.86423	-4.31385
		2.86488	-4.31554
		2.86553	-4.31724
		2.86618	-4.31894
		2.86683	-4.32064
		2.86748	-4.32234
		2.86813	-4.32404
		2.86879	-4.32574
		2.86944	-4.32743
		2.87009	-4.32913
		2.87074	-4.33083
		2.87139	-4.33253
		2.87204	-4.33423
		2.87269	-4.33593
		2.87334	-4.33763
		2.87399	-4.33932
		2.87464	-4.34102
		2.87529	-4.34272
		2.87594	-4.34442
		2.87659	-4.34612
		2.87724	-4.34782
		2.87789	-4.34952
		2.87854	-4.35122
		2.87919	-4.35291
		2.87984	-4.35461
		2.88049	-4.35631
		2.88114	-4.35801
		2.88179	-4.35971
		2.88244	-4.36141
		2.8831	-4.36311
		2.88375	-4.3648
		2.8844	-4.3665
		2.88505	-4.3682
		2.8857	-4.3699
		2.88635	-4.3716
		2.887	-4.3733
		2.88765	-4.375
		2.8883	-4.37669
		2.88895	-4.37839
		2.8896	-4.38009
		2.89025	-4.38179
		2.8909	-4.38349
		2.89155	-4.38519
		2.8922	-4.38689
		2.89285	-4.38858
		2.8935	-4.39028
		2.89415	-4.39198
		2.8948	-4.39368
		2.89545	-4.39538
		2.8961	-4.39708
		2.89675	-4.39878
		2.89741	-4.40048
		2.89806	-4.40217
		2.89871	-4.40387
		2.89936	-4.40557
		2.90001	-4.40727
		2.90066	-4.40897
		2.90131	-4.41067
		2.90196	-4.41237
		2.90261	-4.41406
		2.90326	-4.41576
		2.90391	-4.41746
		2.90456	-4.41916
		2.90521	-4.42086
		2.90586	-4.42256
		2.90651	-4.42426
		2.90716	-4.42595
		2.90781	-4.42765
		2.90846	-4.42935
		2.90911	-4.43105
		2.90976	-4.43275
		2.91041	-4.43445
		2.91106	-4.43615
		2.91171	-4.43784
		2.91237	-4.43954
		2.91302	-4.44124
		2.91367	-4.44294
		2.91432	-4.44464
		2.91497	-4.44634
		2.91562	-4.44804
		2.91627	-4.44974
		2.91692	-4.45143
		2.91757	-4.45313
		2.91822	-4.45483
		2.91887	-4.45653
		2.91952	-4.45823
		2.92017	-4.45993
		2.92082	-4.46163
		2.92147	-4.46332
		2.92212	-4.46502
		2.92277	-4.46672
		2.92342	-4.46842
		2.92407	-4.47012
		2.92472	-4.47182
		2.92537	-4.47352
		2.92602	-4.47521
		2.92668	-4.47691
		2.92733	-4.47861
		2.92798	-4.48031
		2.92863	-4.48201
		2.92928	-4.48371
		2.92993	-4.48541
		2.93058	-4.48711
		2.93123	-4.4888
		2.93188	-4.4905
		2.93253	-4.4922
		2.93318	-4.4939
		2.93383	-4.4956
		2.93448	-4.4973
		2.93513	-4.499
		2.93578	-4.50069
		2.93643	-4.50239
		2.93708	-4.50409
		2.93773	-4.50579
		2.93838	-4.50749
		2.93903	-4.50919
		2.93968	-4.51089
		2.94033	-4.51258
		2.94099	-4.51428
		2.94164	-4.51598
		2.94229	-4.51768
		2.94294	-4.51938
		2.94359	-4.52108
		2.94424	-4.52278
		2.94489	-4.52447
		2.94554	-4.52617
		2.94619	-4.52787
		2.94684	-4.52957
		2.94749	-4.53127
		2.94814	-4.53297
		2.94879	-4.53467
		2.94944	-4.53637
		2.95009	-4.53806
		2.95074	-4.53976
		2.95139	-4.54146
		2.95204	-4.54316
		2.95269	-4.54486
		2.95334	-4.54656
		2.95399	-4.54826
		2.95464	-4.54995
		2.9553	-4.55165
		2.95595	-4.55335
		2.9566	-4.55505
		2.95725	-4.55675
		2.9579	-4.55845
		2.95855	-4.56015
		2.9592	-4.56184
		2.95985	-4.56354
		2.9605	-4.56524
		2.96115	-4.56694
		2.9618	-4.56864
		2.96245	-4.57034
		2.9631	-4.57204
		2.96375	-4.57373
		2.9644	-4.57543
		2.96505	-4.57713
		2.9657	-4.57883
		2.96635	-4.58053
		2.967	-4.58223
		2.96765	-4.58393
		2.9683	-4.58563
		2.96895	-4.58732
		2.96961	-4.58902
		2.97026	-4.59072
		2.97091	-4.59242
		2.97156	-4.59412
		2.97221	-4.59582
		2.97286	-4.59752
		2.97351	-4.59921
		2.97416	-4.60091
		2.97481	-4.60261
		2.97546	-4.60431
		2.97611	-4.60601
		2.97676	-4.60771
		2.97741	-4.60941
		2.97806	-4.6111
		2.97871	-4.6128
		2.97936	-4.6145
		2.98001	-4.6162
		2.98066	-4.6179
		2.98131	-4.6196
		2.98196	-4.6213
		2.98261	-4.623
		2.98326	-4.62469
		2.98391	-4.62639
		2.98457	-4.62809
		2.98522	-4.62979
		2.98587	-4.63149
		2.98652	-4.63319
		2.98717	-4.63489
		2.98782	-4.63658
		2.98847	-4.63828
		2.98912	-4.63998
		2.98977	-4.64168
		2.99042	-4.64338
		2.99107	-4.64508
		2.99172	-4.64678
		2.99237	-4.64847
		2.99302	-4.65017
		2.99367	-4.65187
		2.99432	-4.65357
		2.99497	-4.65527
		2.99562	-4.65697
		2.99627	-4.65867
		2.99692	-4.66036
		2.99757	-4.66206
		2.99822	-4.66376
		2.99888	-4.66546
		2.99953	-4.66716
		3.00018	-4.66886
		3.00083	-4.67056
		3.00148	-4.67226
		3.00213	-4.67395
		3.00278	-4.67565
		3.00343	-4.67735
		3.00408	-4.67905
		3.00473	-4.68075
		3.00538	-4.68245
		3.00603	-4.68415
		3.00668	-4.68584
		3.00733	-4.68754
		3.00798	-4.68924
		3.00863	-4.69094
		3.00928	-4.69264
		3.00993	-4.69434
		3.01058	-4.69604
		3.01123	-4.69773
		3.01188	-4.69943
		3.01253	-4.70113
		3.01319	-4.70283
		3.01384	-4.70453
		3.01449	-4.70623
		3.01514	-4.70793
		3.01579	-4.70962
		3.01644	-4.71132
		3.01709	-4.71302
		3.01774	-4.71472
		3.01839	-4.71642
		3.01904	-4.71812
		3.01969	-4.71982
		3.02034	-4.72152
		3.02099	-4.72321
		3.02164	-4.72491
		3.02229	-4.72661
		3.02294	-4.72831
		3.02359	-4.73001
		3.02424	-4.73171
		3.02489	-4.73341
		3.02554	-4.7351
		3.02619	-4.7368
		3.02684	-4.7385
		3.0275	-4.7402
		3.02815	-4.7419
		3.0288	-4.7436
		3.02945	-4.7453
		3.0301	-4.74699
		3.03075	-4.74869
		3.0314	-4.75039
		3.03205	-4.75209
		3.0327	-4.75379
		3.03335	-4.75549
		3.034	-4.75719
		3.03465	-4.75889
		3.0353	-4.76058
		3.03595	-4.76228
		3.0366	-4.76398
		3.03725	-4.76568
		3.0379	-4.76738
		3.03855	-4.76908
		3.0392	-4.77078
		3.03985	-4.77247
		3.0405	-4.77417
		3.04115	-4.77587
		3.04181	-4.77757
		3.04246	-4.77927
		3.04311	-4.78097
		3.04376	-4.78267
		3.04441	-4.78436
		3.04506	-4.78606
		3.04571	-4.78776
		3.04636	-4.78946
		3.04701	-4.79116
		3.04766	-4.79286
		3.04831	-4.79456
		3.04896	-4.79625
		3.04961	-4.79795
		3.05026	-4.79965
		3.05091	-4.80135
		3.05156	-4.80305
		3.05221	-4.80475
		3.05286	-4.80645
		3.05351	-4.80815
		3.05416	-4.80984
		3.05481	-4.81154
		3.05546	-4.81324
		3.05611	-4.81494
		3.05677	-4.81664
		3.05742	-4.81834
		3.05807	-4.82004
		3.05872	-4.82173
		3.05937	-4.82343
		3.06002	-4.82513
		3.06067	-4.82683
		3.06132	-4.82853
		3.06197	-4.83023
		3.06262	-4.83193
		3.06327	-4.83362
		3.06392	-4.83532
		3.06457	-4.83702
		3.06522	-4.83872
		3.06587	-4.84042
		3.06652	-4.84212
		3.06717	-4.84382
		3.06782	-4.84552
		3.06847	-4.84721
		3.06912	-4.84891
		3.06977	-4.85061
		3.07042	-4.85231
		3.07108	-4.85401
		3.07173	-4.85571
		3.07238	-4.85741
		3.07303	-4.8591
		3.07368	-4.8608
		3.07433	-4.8625
		3.07498	-4.8642
		3.07563	-4.8659
		3.07628	-4.8676
		3.07693	-4.8693
		3.07758	-4.87099
		3.07823	-4.87269
		3.07888	-4.87439
		3.07953	-4.87609
		3.08018	-4.87779
		3.08083	-4.87949
		3.08148	-4.88119
		3.08213	-4.88288
		3.08278	-4.88458
		3.08343	-4.88628
		3.08408	-4.88798
		3.08473	-4.88968
		3.08539	-4.89138
		3.08604	-4.89308
		3.08669	-4.89478
		3.08734	-4.89647
		3.08799	-4.89817
		3.08864	-4.89987
		3.08929	-4.90157
		3.08994	-4.90327
		3.09059	-4.90497
		3.09124	-4.90667
		3.09189	-4.90836
		3.09254	-4.91006
		3.09319	-4.91176
		3.09384	-4.91346
		3.09449	-4.91516
		3.09514	-4.91686
		3.09579	-4.91856
		3.09644	-4.92025
		3.09709	-4.92195
		3.09774	-4.92365
		3.09839	-4.92535
		3.09904	-4.92705
		3.0997	-4.92875
		3.10035	-4.93045
		3.101	-4.93214
		3.10165	-4.93384
		3.1023	-4.93554
		3.10295	-4.93724
		3.1036	-4.93894
		3.10425	-4.94064
		3.1049	-4.94234
		3.10555	-4.94404
		3.1062	-4.94573
		3.10685	-4.94743
		3.1075	-4.94913
		3.10815	-4.95083
		3.1088	-4.95253
		3.10945	-4.95423
		3.1101	-4.95593
		3.11075	-4.95762
		3.1114	-4.95932
		3.11205	-4.96102
		3.1127	-4.96272
		3.11335	-4.96442
		3.11401	-4.96612
		3.11466	-4.96782
		3.11531	-4.96951
		3.11596	-4.97121
		3.11661	-4.97291
		3.11726	-4.97461
		3.11791	-4.97631
		3.11856	-4.97801
		3.11921	-4.97971
		3.11986	-4.98141
		3.12051	-4.9831
		3.12116	-4.9848
		3.12181	-4.9865
		3.12246	-4.9882
		3.12311	-4.9899
		3.12376	-4.9916
		3.12441	-4.9933
		3.12506	-4.99499
		3.12571	-4.99669
		3.12636	-4.99839
		3.12701	-5.00009
		3.12766	-5.00179
		3.12831	-5.00349
		3.12897	-5.00519
		3.12962	-5.00688
		3.13027	-5.00858
		3.13092	-5.01028
		3.13157	-5.01198
		3.13222	-5.01368
		3.13287	-5.01538
		3.13352	-5.01708
		3.13417	-5.01877
		3.13482	-5.02047
		3.13547	-5.02217
		3.13612	-5.02387
		3.13677	-5.02557
		3.13742	-5.02727
		3.13807	-5.02897
		3.13872	-5.03067
		3.13937	-5.03236
		3.14002	-5.03406
		3.14067	-5.03576
		3.14132	-5.03746
		3.14197	-5.03916
		3.14262	-5.04086
		3.14328	-5.04256
		3.14393	-5.04425
		3.14458	-5.04595
		3.14523	-5.04765
		3.14588	-5.04935
		3.14653	-5.05105
		3.14718	-5.05275
		3.14783	-5.05445
		3.14848	-5.05614
		3.14913	-5.05784
		3.14978	-5.05954
		3.15043	-5.06124
		3.15108	-5.06294
		3.15173	-5.06464
		3.15238	-5.06634
		3.15303	-5.06803
		3.15368	-5.06973
		3.15433	-5.07143
		3.15498	-5.07313
		3.15563	-5.07483
		3.15628	-5.07653
		3.15693	-5.07823
		3.15759	-5.07993
		3.15824	-5.08162
		3.15889	-5.08332
		3.15954	-5.08502
		3.16019	-5.08672
		3.16084	-5.08842
		3.16149	-5.09012
		3.16214	-5.09182
		3.16279	-5.09351
		3.16344	-5.09521
		3.16409	-5.09691
		3.16474	-5.09861
		3.16539	-5.10031
		3.16604	-5.10201
		3.16669	-5.10371
		3.16734	-5.1054
		3.16799	-5.1071
		3.16864	-5.1088
		3.16929	-5.1105
		3.16994	-5.1122
		3.17059	-5.1139
		3.17124	-5.1156
		3.1719	-5.1173
		3.17255	-5.11899
		3.1732	-5.12069
		3.17385	-5.12239
		3.1745	-5.12409
		3.17515	-5.12579
		3.1758	-5.12749
		3.17645	-5.12919
		3.1771	-5.13088
		3.17775	-5.13258
		3.1784	-5.13428
		3.17905	-5.13598
		3.1797	-5.13768
		3.18035	-5.13938
		3.181	-5.14108
		3.18165	-5.14277
		3.1823	-5.14447
		3.18295	-5.14617
		3.1836	-5.14787
		3.18425	-5.14957
		3.1849	-5.15127
		3.18555	-5.15297
		3.18621	-5.15466
		3.18686	-5.15636
		3.18751	-5.15806
		3.18816	-5.15976
		3.18881	-5.16146
		3.18946	-5.16316
		3.19011	-5.16486
		3.19076	-5.16656
		3.19141	-5.16825
		3.19206	-5.16995
		3.19271	-5.17165
		3.19336	-5.17335

## Sheet: Figure 3e
Figure 3e. Time- dependent photocurrent response curves for 1
Time	AI (365nm)	Time	AI (400nm)	Time	AI (450nm)	Time	AI (500nm)	Time	AI (550nm)	Time	AI (600nm)	Time	AI (650nm)	Time	AI (700nm)
0.21661	1.69088	0.0117	1.75002	0.30827	1.7753	0.01199	1.84673	0.01193	1.87933	0.01211	1.92462	0.70054	1.94702	0.01165	1.93149
0.56095	1.69032	0.35608	1.75061	0.65261	1.77617	0.35635	1.84667	0.35629	1.87892	0.35644	1.92496	1.0449	1.94676	0.35599	1.93199
0.9053	1.69107	0.70043	1.75161	0.99696	1.77585	0.70072	1.84667	0.70062	1.87782	0.70078	1.92506	1.38924	1.9466	0.70036	1.93218
1.24966	1.69091	1.04475	1.75131	1.34132	1.77662	1.04509	1.84611	1.04497	1.87758	1.04511	1.92555	1.73357	1.94691	1.04471	1.9321
1.59401	1.69063	1.38908	1.75016	1.68567	1.77695	1.38946	1.84574	1.38933	1.87958	1.38944	1.9253	2.07792	1.94651	1.38905	1.93193
1.93838	1.6917	1.73345	1.74958	2.03004	1.77591	1.73382	1.84605	1.7337	1.87918	1.73379	1.92515	2.42225	1.94645	1.73343	1.93081
2.28272	1.69108	2.07781	1.75	2.37441	1.77645	2.07817	1.84474	2.07807	1.87942	2.07814	1.92469	2.76662	1.94611	2.07778	1.93056
2.62706	1.69097	2.42216	1.75008	2.71877	1.77571	2.42254	1.84326	2.42243	1.87923	2.4225	1.92317	3.11096	1.94574	2.42213	1.9315
2.97143	1.69081	2.76651	1.7494	3.06313	1.77643	2.76693	1.84513	2.76678	1.87901	2.76685	1.92347	3.45531	1.9466	2.76646	1.93108
3.31578	1.6917	3.11087	1.75011	3.40748	1.77636	3.11131	1.84629	3.11114	1.878	3.11117	1.92219	3.79964	1.94725	3.11081	1.93098
3.66015	1.69183	3.45523	1.74982	3.75182	1.77634	3.45566	1.84469	3.45547	1.87787	3.45551	1.92267	4.14399	1.94697	3.45517	1.93199
4.00451	1.69211	3.7996	1.75017	4.0962	1.7759	3.8	1.84403	3.79985	1.87805	3.79986	1.92332	4.48835	1.94656	3.79952	1.93025
4.34887	1.69267	4.14394	1.74959	4.44057	1.7764	4.14438	1.8446	4.1442	1.8774	4.14421	1.92259	4.83271	1.94618	4.14386	1.92957
4.69321	1.69213	4.48831	1.75121	4.78491	1.77599	4.48872	1.84542	4.48855	1.87836	4.48854	1.92224	5.17707	1.94654	4.48821	1.92896
5.03759	1.69168	4.83264	1.75065	5.12926	1.776	4.83307	1.84432	4.83291	1.87856	4.83288	1.92222	5.52142	1.94573	4.83255	1.92969
5.38194	1.69177	5.177	1.75006	5.47362	1.77627	5.17742	1.84538	5.17727	1.87871	5.17724	1.92238	5.86578	1.94591	5.17692	1.92873
5.72628	1.69259	5.52135	1.75062	5.81797	1.77645	5.52175	1.84569	5.5216	1.87937	5.5216	1.92255	6.21016	1.94559	5.52129	1.92888
6.0706	1.69229	5.86571	1.75008	6.16233	1.77731	5.86609	1.84588	5.86597	1.87831	5.86597	1.92255	6.5545	1.94588	5.86566	1.9276
6.41495	1.69166	6.21008	1.75029	6.50667	1.77703	6.21045	1.84446	6.21032	1.87843	6.21032	1.92266	6.89886	1.9458	6.21004	1.92747
6.75933	1.69322	6.55445	1.75043	6.851	1.77737	6.55481	1.84346	6.55466	1.87817	6.55466	1.92254	7.24324	1.94574	6.55438	1.92748
7.1037	1.69304	6.8988	1.74998	7.19538	1.776	6.89914	1.8429	6.89903	1.87734	6.89902	1.92227	7.58758	1.94486	6.89873	1.92696
7.44806	1.69192	7.24316	1.75111	7.53975	1.77488	7.24348	1.84178	7.24339	1.87734	7.2434	1.9212	7.93194	1.94574	7.24309	1.92638
7.79241	1.69338	7.58753	1.7503	7.88412	1.77565	7.58783	1.84253	7.58775	1.87743	7.58774	1.92088	8.2763	1.9449	7.58745	1.92661
8.13674	1.69109	7.9319	1.74981	8.22847	1.77569	7.93219	1.84139	7.93207	1.87692	7.93206	1.92075	8.62065	1.94447	7.93183	1.92681
8.48109	1.69216	8.27626	1.75062	8.57283	1.77602	8.27656	1.84173	8.27643	1.87728	8.27641	1.92063	8.96499	1.94387	8.27617	1.92752
8.82543	1.69187	8.62062	1.74989	8.91718	1.77576	8.62091	1.8409	8.62079	1.87706	8.62075	1.9215	9.30933	1.94354	8.6205	1.92749
9.16982	1.69062	8.96497	1.75065	9.26153	1.77494	8.96525	1.8402	8.96515	1.87595	8.96513	1.92021	9.65368	1.9428	8.96484	1.92686
9.51415	1.69056	9.30935	1.75032	9.60587	1.77514	9.3096	1.83986	9.30952	1.87576	9.3095	1.92027	9.99804	1.94278	9.30919	1.92637
9.85851	1.69169	9.65372	1.74999	9.95024	1.77477	9.654	1.84031	9.6539	1.87619	9.65385	1.92088	10.3424	1.94244	9.65353	1.92698
10.2029	1.6918	9.99808	1.75019	10.2946	1.77445	9.99836	1.84072	9.99825	1.87521	9.99819	1.91959	10.6867	1.94211	9.99788	1.92634
10.5472	1.69072	10.3424	1.74987	10.6389	1.77411	10.3427	1.83968	10.3426	1.87582	10.3425	1.92053	11.0311	1.9423	10.3422	1.92554
10.8916	1.69219	10.6868	1.74965	10.9833	1.77376	10.6871	1.84076	10.6869	1.87563	10.6869	1.91966	11.3754	1.94171	10.6866	1.92651
11.2359	1.69114	11.0312	1.74922	11.3277	1.7745	11.0314	1.84107	11.0313	1.87684	11.0313	1.91928	11.7198	1.94196	11.031	1.92641
11.5803	1.69135	11.3755	1.74884	11.672	1.77396	11.3758	1.84126	11.3757	1.87633	11.3756	1.91918	12.0641	1.94183	11.3753	1.92618
11.9246	1.69273	11.7199	1.74856	12.0164	1.77478	11.7202	1.83996	11.72	1.87526	11.72	1.91909	12.4084	1.94146	11.7196	1.92631
12.269	1.6924	12.0642	1.74825	12.3607	1.77551	12.0645	1.84039	12.0643	1.8749	12.0643	1.91899	12.7528	1.94163	12.064	1.92666
12.6134	1.69263	12.4086	1.74849	12.7051	1.7756	12.4089	1.83963	12.4087	1.87499	12.4087	1.91883	13.0971	1.94164	12.4084	1.92688
12.9577	1.69147	12.7529	1.74886	13.0495	1.77472	12.7533	1.83944	12.753	1.8745	12.7531	1.91876	13.4415	1.9407	12.7527	1.92649
13.3021	1.69269	13.0973	1.74782	13.3938	1.77469	13.0976	1.83965	13.0974	1.87431	13.0974	1.91868	13.7858	1.94098	13.0971	1.92685
13.6464	1.69257	13.4416	1.74902	13.7382	1.775	13.442	1.83977	13.4418	1.8751	13.4418	1.91853	14.1302	1.9409	13.4414	1.92704
13.9908	1.69365	13.786	1.74905	14.0825	1.77464	13.7864	1.83969	13.7861	1.87519	13.7861	1.91867	14.4745	1.94093	13.7858	1.92682
14.3352	1.6928	14.1303	1.74852	14.4269	1.77545	14.1308	1.83967	14.1305	1.87515	14.1305	1.91924	14.8188	1.94053	14.1302	1.92562
14.6795	1.69293	14.4747	1.74889	14.7713	1.77349	14.4751	1.84004	14.4748	1.87416	14.4749	1.91922	15.1632	1.94067	14.4745	1.92586
15.0238	1.69262	14.819	1.74841	15.1156	1.77363	14.8195	1.83915	14.8192	1.87443	14.8192	1.9188	15.5076	1.94014	14.8189	1.92613
15.3682	1.69276	15.1634	1.74774	15.46	1.77362	15.1639	1.83938	15.1636	1.87427	15.1636	1.91763	15.8519	1.94002	15.1632	1.92634
15.7126	1.69258	15.5078	1.74777	15.8043	1.77488	15.5082	1.83982	15.5079	1.87425	15.5079	1.91702	16.1962	1.93994	15.5076	1.92746
16.0569	1.69234	15.8521	1.74866	16.1486	1.77419	15.8526	1.83894	15.8522	1.87417	15.8523	1.91806	16.5406	1.93889	15.852	1.92796
16.4013	1.69303	16.1964	1.74863	16.493	1.77349	16.1969	1.83893	16.1966	1.87326	16.1967	1.91876	16.8849	1.93846	16.1963	1.92693
16.7456	1.69243	16.5408	1.748	16.8374	1.77444	16.5413	1.83896	16.541	1.87345	16.541	1.91935	17.2293	1.9386	16.5407	1.92667
17.0899	1.69291	16.8852	1.74746	17.1817	1.77462	16.8856	1.839	16.8853	1.87342	16.8854	1.91835	17.5736	1.93891	16.8851	1.92577
17.4343	1.6997	17.2295	1.74758	17.5261	1.77427	17.23	1.83875	17.2297	1.87322	17.2298	1.9179	17.918	2.16602	17.2294	1.92465
17.7786	1.72797	17.5739	1.74784	17.8704	1.83418	17.5744	1.83848	17.574	1.87304	17.5741	1.91732	18.2623	2.3213	17.5738	1.92378
18.123	1.73644	17.9183	1.76861	18.2148	1.87917	17.9187	1.87319	17.9184	2.03897	17.9185	2.30192	18.6067	2.34062	17.9181	2.04194
18.4673	1.74038	18.2626	1.80103	18.5591	1.88906	18.2631	2.04412	18.2628	2.23241	18.2628	2.46227	18.951	2.35162	18.2625	2.11141
18.8117	1.74576	18.607	1.80669	18.9035	1.89454	18.6074	2.06634	18.6071	2.25746	18.6072	2.48718	19.2954	2.35788	18.6068	2.12259
19.1561	1.74673	18.9513	1.81119	19.2478	1.89865	18.9518	2.07707	18.9514	2.2699	18.9515	2.49963	19.6397	2.36192	18.9511	2.12856
19.5004	1.74809	19.2956	1.81525	19.5922	1.90199	19.2962	2.08467	19.2958	2.28068	19.2959	2.50951	19.9841	2.36702	19.2955	2.13408
19.8448	1.74958	19.64	1.81683	19.9365	1.90553	19.6406	2.08971	19.6401	2.28704	19.6402	2.51624	20.3284	2.37106	19.6398	2.13831
20.1891	1.75218	19.9844	1.81948	20.2809	1.9079	19.9849	2.09475	19.9845	2.29288	19.9846	2.52483	20.6728	2.37341	19.9842	2.14049
20.5335	1.75257	20.3287	1.82175	20.6252	1.91164	20.3292	2.09799	20.3289	2.2996	20.329	2.52797	21.0171	2.3743	20.3286	2.14284
20.8778	1.75474	20.6731	1.82411	20.9696	1.9143	20.6736	2.1036	20.6732	2.3026	20.6733	2.5323	21.3615	2.3759	20.673	2.14395
21.2222	1.75662	21.0175	1.82442	21.3139	1.91632	21.0179	2.1063	21.0176	2.30512	21.0177	2.53584	21.7058	2.3782	21.0173	2.14572
21.5666	1.75759	21.3618	1.82629	21.6583	1.91804	21.3623	2.10895	21.3619	2.30986	21.362	2.53673	22.0502	2.37895	21.3616	2.14613
21.9109	1.75902	21.7062	1.82729	22.0027	1.92066	21.7066	2.11005	21.7063	2.31401	21.7064	2.54109	22.3945	2.38063	21.706	2.14665
22.2552	1.7587	22.0505	1.82803	22.347	1.92205	22.051	2.11313	22.0506	2.31582	22.0508	2.54561	22.7389	2.38243	22.0503	2.14754
22.5996	1.75903	22.3949	1.83021	22.6914	1.92376	22.3953	2.11509	22.395	2.3193	22.3952	2.54604	23.0833	2.38322	22.3947	2.14803
22.944	1.76044	22.7392	1.83063	23.0357	1.92528	22.7397	2.11742	22.7393	2.32242	22.7395	2.54734	23.4276	2.3841	22.7391	2.14919
23.2883	1.76138	23.0836	1.832	23.38	1.92638	23.0841	2.11974	23.0837	2.32458	23.0839	2.55083	23.772	2.38568	23.0834	2.15016
23.6327	1.76348	23.428	1.83271	23.7244	1.92855	23.4284	2.12127	23.428	2.32657	23.4282	2.55214	24.1163	2.38463	23.4278	2.15072
23.977	1.76522	23.7723	1.83586	24.0688	1.93047	23.7727	2.12273	23.7724	2.32822	23.7726	2.55571	24.4607	2.38675	23.7721	2.15167
24.3213	1.76691	24.1167	1.83648	24.4132	1.93243	24.1171	2.12574	24.1167	2.32981	24.1169	2.55296	24.805	2.38717	24.1165	2.15219
24.6657	1.76762	24.461	1.83794	24.7575	1.9333	24.4615	2.12719	24.4611	2.33326	24.4613	2.55536	25.1493	2.38883	24.4608	2.15363
25.0101	1.76983	24.8054	1.84059	25.1018	1.93457	24.8058	2.12935	24.8054	2.33436	24.8056	2.55659	25.4937	2.39015	24.8052	2.15363
25.3544	1.77004	25.1497	1.84263	25.4462	1.93625	25.1502	2.13094	25.1498	2.33576	25.15	2.55635	25.838	2.39018	25.1496	2.15456
25.6988	1.77083	25.4941	1.8435	25.7905	1.9377	25.4946	2.13301	25.4941	2.33737	25.4944	2.55812	26.1824	2.39143	25.4939	2.15656
26.0431	1.77144	25.8384	1.84532	26.1349	1.9391	25.8389	2.13446	25.8385	2.33885	25.8387	2.55858	26.5268	2.39213	25.8383	2.15618
26.3875	1.77215	26.1827	1.84741	26.4792	1.93993	26.1832	2.13476	26.1828	2.34047	26.1831	2.55951	26.8711	2.39226	26.1827	2.15651
26.7319	1.77336	26.5271	1.84728	26.8236	1.94113	26.5276	2.13746	26.5272	2.34133	26.5275	2.56154	27.2155	2.39449	26.527	2.15763
27.0762	1.77317	26.8715	1.84951	27.168	1.94282	26.8719	2.13921	26.8715	2.34351	26.8718	2.56165	27.5598	2.39401	26.8713	2.15661
27.4205	1.77424	27.2158	1.84964	27.5123	1.94455	27.2162	2.14046	27.2159	2.34289	27.2161	2.56305	27.9042	2.39461	27.2157	2.15853
27.7649	1.77534	27.5602	1.85056	27.8567	1.94484	27.5606	2.14138	27.5602	2.3457	27.5605	2.56392	28.2485	2.39438	27.5601	2.15866
28.1093	1.77575	27.9046	1.85311	28.201	1.94598	27.9049	2.14343	27.9046	2.3457	27.9048	2.56613	28.5929	2.39582	27.9044	2.15971
28.4536	1.77691	28.2489	1.85401	28.5453	1.94646	28.2493	2.14456	28.2489	2.34706	28.2492	2.56608	28.9372	2.39637	28.2488	2.16015
28.798	1.77756	28.5933	1.85546	28.8897	1.94811	28.5936	2.14567	28.5933	2.34884	28.5936	2.56764	29.2816	2.3957	28.5931	2.15971
29.1423	1.77851	28.9376	1.85583	29.234	1.94891	28.938	2.1477	28.9377	2.34872	28.9379	2.56977	29.6259	2.39744	28.9374	2.16107
29.4867	1.77896	29.282	1.85644	29.5784	1.95075	29.2823	2.14932	29.282	2.35197	29.2823	2.5711	29.9702	2.39984	29.2818	2.162
29.8311	1.7812	29.6264	1.85623	29.9228	1.95254	29.6267	2.14998	29.6263	2.35413	29.6267	2.57093	30.3146	2.39958	29.6262	2.16173
30.1754	1.7808	29.9708	1.8579	30.2671	1.95346	29.9711	2.15044	29.9707	2.35499	29.971	2.57196	30.659	2.39959	29.9705	2.16185
30.5198	1.78061	30.3151	1.85853	30.6115	1.95481	30.3154	2.1524	30.315	2.3563	30.3153	2.57205	31.0033	2.40005	30.3149	2.16128
30.8642	1.78101	30.6594	1.85942	30.9558	1.95462	30.6598	2.15237	30.6594	2.35676	30.6597	2.57404	31.3477	2.40038	30.6592	2.16237
31.2085	1.78231	31.0038	1.86002	31.3002	1.9562	31.0041	2.15426	31.0038	2.35813	31.004	2.57391	31.692	2.40072	31.0036	2.1636
31.5528	1.78276	31.3482	1.86204	31.6445	1.95678	31.3485	2.15573	31.3481	2.36044	31.3483	2.57409	32.0364	2.40263	31.348	2.16377
31.8972	1.78408	31.6925	1.86275	31.9889	1.9584	31.6928	2.15693	31.6925	2.36121	31.6927	2.57579	32.3807	2.40243	31.6923	2.16343
32.2415	1.78494	32.0369	1.86471	32.3332	1.95995	32.0372	2.15795	32.0368	2.36106	32.037	2.57653	32.7251	2.40294	32.0366	2.16418
32.5859	1.78624	32.3812	1.86625	32.6776	1.96081	32.3815	2.16002	32.3812	2.36225	32.3814	2.57721	33.0694	2.40254	32.381	2.16373
32.9303	1.78828	32.7256	1.86859	33.0219	1.96207	32.7258	2.16083	32.7255	2.363	32.7257	2.577	33.4138	2.40314	32.7254	2.1643
33.2746	1.7879	33.0699	1.86633	33.3663	1.96297	33.0702	2.16244	33.0699	2.36447	33.0701	2.57805	33.7581	2.4037	33.0697	2.16445
33.619	1.78861	33.4143	1.86746	33.7107	1.96415	33.4145	2.16334	33.4142	2.36518	33.4144	2.57997	34.1025	2.40544	33.4141	2.16458
33.9633	1.78753	33.7587	1.86719	34.055	1.9653	33.7589	2.16405	33.7586	2.36763	33.7588	2.5802	34.4468	2.40431	33.7584	2.16452
34.3077	1.7885	34.103	1.86844	34.3994	1.96544	34.1033	2.16462	34.1029	2.36811	34.1031	2.58096	34.7912	2.40469	34.1028	2.16575
34.652	1.78907	34.4473	1.87061	34.7437	1.96731	34.4476	2.16564	34.4473	2.36779	34.4475	2.57986	35.1355	2.40369	34.4471	2.16647
34.9964	1.78996	34.7917	1.87013	35.0881	1.9678	34.792	2.16701	34.7917	2.36961	34.7919	2.58148	35.4799	2.40438	34.7915	2.1662
35.3407	1.79079	35.136	1.8711	35.4324	1.969	35.1363	2.16786	35.136	2.3691	35.1362	2.58334	35.8242	2.40657	35.1358	2.16636
35.6851	1.79203	35.4804	1.87301	35.7768	1.97015	35.4807	2.16855	35.4803	2.36823	35.4806	2.58332	36.1686	2.40726	35.4802	2.16718
36.0295	1.79259	35.8248	1.87283	36.1212	1.9713	35.825	2.1703	35.8247	2.37095	35.8249	2.58452	36.5129	2.40562	35.8246	2.16578
36.3739	1.79369	36.1691	1.87396	36.4655	1.97203	36.1694	2.17129	36.1691	2.3707	36.1693	2.58513	36.8573	2.40721	36.1689	2.16612
36.7182	1.7944	36.5135	1.87637	36.8099	1.97212	36.5137	2.17171	36.5134	2.37216	36.5136	2.58376	37.2017	2.40744	36.5133	2.16702
37.0626	1.79478	36.8578	1.87755	37.1542	1.97259	36.8581	2.17337	36.8578	2.37159	36.858	2.58651	37.546	2.40679	36.8576	2.16769
37.4069	1.79549	37.2022	1.87766	37.4986	1.97369	37.2024	2.17385	37.2021	2.3713	37.2024	2.58641	37.8903	2.40757	37.202	2.16829
37.7513	1.79642	37.5465	1.87879	37.8429	1.97468	37.5468	2.17523	37.5464	2.3731	37.5467	2.58697	38.2347	2.40721	37.5463	2.16831
38.0956	1.79624	37.8909	1.87974	38.1873	1.97561	37.8911	2.176	37.8908	2.37293	37.8911	2.58815	38.5791	2.40765	37.8907	2.16809
38.44	1.79693	38.2352	1.88176	38.5317	1.97596	38.2355	2.17679	38.2351	2.37401	38.2355	2.58786	38.9234	2.4074	38.2351	2.16893
38.7844	1.79687	38.5795	1.88107	38.876	1.97681	38.5799	2.17701	38.5795	2.37479	38.5798	2.58789	39.2677	2.40944	38.5794	2.16932
39.1287	1.79754	38.9239	1.88088	39.2204	1.97784	38.9242	2.17872	38.9239	2.37671	38.9242	2.58718	39.6121	2.40941	38.9237	2.17015
39.4731	1.79777	39.2682	1.88127	39.5647	1.97877	39.2686	2.17857	39.2682	2.37529	39.2685	2.58829	39.9564	2.41017	39.2681	2.17018
39.8175	1.79774	39.6126	1.88113	39.9091	1.97986	39.6129	2.17996	39.6125	2.37649	39.6129	2.58873	40.3008	2.41009	39.6124	2.16959
40.1619	1.79945	39.957	1.88105	40.2535	1.98031	39.9573	2.18106	39.9569	2.37835	39.9572	2.59096	40.6451	2.40973	39.9568	2.1707
40.5062	1.79817	40.3013	1.88239	40.5978	1.98121	40.3016	2.18204	40.3012	2.37856	40.3016	2.59037	40.9895	2.40952	40.3011	2.17002
40.8506	1.79967	40.6457	1.88292	40.9422	1.98193	40.646	2.18245	40.6456	2.38046	40.6459	2.59009	41.3338	2.40925	40.6455	2.17048
41.1949	1.80038	40.99	1.88474	41.2865	1.98316	40.9903	2.18344	40.9899	2.38162	40.9903	2.59147	41.6782	2.41095	40.9899	2.17179
41.5393	1.80135	41.3343	1.8846	41.6309	1.984	41.3347	2.18424	41.3343	2.38194	41.3346	2.59253	42.0226	2.41126	41.3342	2.17045
41.8837	1.80179	41.6787	1.88495	41.9753	1.98504	41.679	2.18441	41.6786	2.3817	41.679	2.59284	42.367	2.41155	41.6786	2.17087
42.228	1.80234	42.023	1.88557	42.3197	1.98583	42.0234	2.1879	42.023	2.382	42.0233	2.59222	42.7113	2.41175	42.0229	2.1708
42.5724	1.80248	42.3674	1.88648	42.664	1.98654	42.3678	2.18751	42.3673	2.38333	42.3677	2.59375	43.0557	2.41244	42.3673	2.17068
42.9167	1.80287	42.7117	1.88697	43.0084	1.98689	42.7122	2.18777	42.7117	2.38207	42.7121	2.59315	43.4	2.4125	42.7116	2.17164
43.2611	1.80366	43.0561	1.88642	43.3527	1.98759	43.0565	2.18795	43.056	2.38452	43.0564	2.59326	43.7444	2.41182	43.056	2.17207
43.6055	1.80491	43.4005	1.88745	43.6971	1.98738	43.4009	2.18878	43.4004	2.38493	43.4008	2.59413	44.0887	2.41257	43.4003	2.17164
43.9498	1.80436	43.7448	1.88864	44.0414	1.98928	43.7452	2.1918	43.7448	2.38558	43.7451	2.59407	44.4331	2.41246	43.7447	2.1715
44.2942	1.80527	44.0892	1.8895	44.3858	1.98919	44.0896	2.19152	44.0891	2.38707	44.0895	2.59554	44.7774	2.41263	44.0891	2.17177
44.6386	1.80641	44.4335	1.89071	44.7301	1.99008	44.4339	2.1912	44.4335	2.38574	44.4338	2.59428	45.1218	2.412	44.4334	2.17215
44.9829	1.80712	44.7779	1.89046	45.0745	1.99085	44.7783	2.19227	44.7779	2.3882	44.7781	2.59613	45.4661	2.41172	44.7777	2.1724
45.3273	1.80642	45.1223	1.89155	45.4188	1.99138	45.1226	2.19337	45.1222	2.38845	45.1225	2.59522	45.8105	2.41176	45.1221	2.17293
45.6716	1.80775	45.4666	1.89228	45.7632	1.99096	45.467	2.19414	45.4665	2.38979	45.4669	2.59611	46.1549	2.41268	45.4665	2.17279
46.016	1.80778	45.811	1.89137	46.1075	1.99182	45.8113	2.19449	45.8109	2.38904	45.8112	2.59681	46.4992	2.41405	45.8108	2.17318
46.3603	1.80814	46.1553	1.89206	46.4518	1.99246	46.1557	2.19537	46.1552	2.38953	46.1556	2.59706	46.8436	2.41431	46.1551	2.17345
46.7047	1.80889	46.4997	1.89446	46.7962	1.99188	46.5	2.19622	46.4996	2.39018	46.4999	2.59754	47.1879	2.414	46.4995	2.1734
47.0491	1.80923	46.844	1.89653	47.1406	1.99359	46.8444	2.19768	46.844	2.39223	46.8443	2.59836	47.5323	2.4149	46.8439	2.17436
47.3934	1.80902	47.1883	1.89614	47.4849	1.99394	47.1887	2.19822	47.1883	2.39181	47.1886	2.59942	47.8766	2.41486	47.1882	2.17298
47.7378	1.8052	47.5327	1.89704	47.8293	1.99494	47.5331	2.19886	47.5327	2.39215	47.533	2.59768	48.221	2.41643	47.5326	2.17317
48.0821	1.79199	47.877	1.89723	48.1736	1.97733	47.8775	2.20013	47.877	2.39321	47.8773	2.60032	48.5653	2.29854	47.8769	2.17286
48.4265	1.78699	48.2214	1.89656	48.518	1.9273	48.2218	2.2	48.2214	2.39348	48.2217	2.6015	48.9097	2.12676	48.2213	2.17321
48.7708	1.78479	48.5658	1.89797	48.8623	1.91665	48.5662	2.19945	48.5657	2.32793	48.566	2.47657	49.254	2.10098	48.5656	2.17335
49.1151	1.78226	48.9101	1.87773	49.2067	1.91105	48.9105	2.19442	48.9101	2.12748	48.9104	2.19985	49.5983	2.08853	48.91	2.11555
49.4595	1.78045	49.2545	1.86235	49.5511	1.90734	49.2549	2.06241	49.2545	2.09551	49.2547	2.15985	49.9427	2.07993	49.2544	2.02835
49.8038	1.77889	49.5988	1.85692	49.8954	1.90418	49.5992	2.03157	49.5988	2.08055	49.5991	2.14118	50.2871	2.07191	49.5987	2.01441
50.1482	1.77834	49.9432	1.85349	50.2397	1.90195	49.9436	2.01964	49.9432	2.06957	49.9434	2.12789	50.6314	2.0656	49.943	2.00735
50.4926	1.77703	50.2876	1.8517	50.5841	1.89921	50.288	2.01247	50.2876	2.06079	50.2878	2.11613	50.9758	2.06018	50.2874	2.00322
50.8369	1.77709	50.6319	1.84913	50.9284	1.89655	50.6323	2.0062	50.6319	2.05329	50.6321	2.10869	51.3201	2.05544	50.6318	1.99934
51.1813	1.7765	50.9763	1.84791	51.2728	1.89463	50.9766	2.00185	50.9763	2.0486	50.9765	2.10187	51.6645	2.05145	50.9761	1.99588
51.5256	1.77408	51.3206	1.84556	51.6172	1.89371	51.321	1.99865	51.3206	2.04385	51.3208	2.09552	52.0088	2.0478	51.3205	1.99332
51.87	1.77348	51.665	1.84421	51.9615	1.8922	51.6654	1.99503	51.6649	2.03894	51.6652	2.08967	52.3532	2.04464	51.6648	1.99043
52.2144	1.77272	52.0094	1.8434	52.3058	1.8895	52.0097	1.99208	52.0093	2.03428	52.0095	2.08446	52.6975	2.04223	52.0092	1.98817
52.5587	1.77308	52.3537	1.84178	52.6502	1.88765	52.3541	1.98858	52.3537	2.03148	52.3539	2.07909	53.0419	2.03939	52.3535	1.98543
52.9031	1.77325	52.6981	1.84089	52.9945	1.88637	52.6984	1.9867	52.698	2.02735	52.6982	2.07518	53.3862	2.03699	52.6979	1.98387
53.2475	1.77263	53.0425	1.83959	53.3389	1.88547	53.0428	1.98255	53.0424	2.02452	53.0426	2.07117	53.7306	2.03405	53.0422	1.98145
53.5918	1.77209	53.3868	1.83805	53.6832	1.88418	53.3871	1.98039	53.3867	2.02204	53.3869	2.06792	54.0749	2.03171	53.3866	1.97908
53.9361	1.77172	53.7311	1.83748	54.0276	1.88246	53.7315	1.97823	53.7311	2.01958	53.7313	2.06481	54.4193	2.03035	53.7309	1.9785
54.2805	1.77063	54.0755	1.83696	54.3719	1.88111	54.0759	1.97642	54.0754	2.01674	54.0757	2.06145	54.7637	2.02871	54.0753	1.97703
54.6249	1.77006	54.4199	1.83582	54.7163	1.88075	54.4202	1.97466	54.4198	2.0142	54.42	2.05809	55.108	2.027	54.4196	1.9763
54.9692	1.76989	54.7642	1.83562	55.0606	1.87906	54.7646	1.97263	54.7642	2.01157	54.7644	2.05586	55.4523	2.02549	54.764	1.97491
55.3136	1.76874	55.1086	1.83538	55.405	1.87866	55.109	1.9704	55.1085	2.0089	55.1087	2.05367	55.7967	2.0232	55.1083	1.97472
55.6579	1.76872	55.4529	1.83434	55.7493	1.87776	55.4533	1.96885	55.4529	2.0081	55.4531	2.05076	56.141	2.02231	55.4526	1.97264
56.0023	1.77101	55.7973	1.83244	56.0937	1.87701	55.7977	1.9668	55.7973	2.00546	55.7974	2.04894	56.4854	2.01987	55.797	1.9718
56.3466	1.77014	56.1416	1.83298	56.438	1.87634	56.142	1.96639	56.1416	2.00324	56.1418	2.04701	56.8297	2.01844	56.1413	1.97078
56.691	1.76816	56.486	1.83229	56.7824	1.87463	56.4864	1.96458	56.486	2.00072	56.4862	2.04428	57.1741	2.01779	56.4857	1.97036
57.0354	1.76714	56.8304	1.83192	57.1267	1.87385	56.8308	1.96178	56.8303	1.99985	56.8305	2.04236	57.5185	2.01559	56.83	1.96939
57.3797	1.76683	57.1747	1.83037	57.4711	1.87259	57.1751	1.96137	57.1746	1.99994	57.1748	2.04082	57.8628	2.0135	57.1743	1.9688
57.7241	1.76492	57.5191	1.82996	57.8155	1.8715	57.5195	1.9599	57.519	1.99775	57.5192	2.03846	58.2072	2.01301	57.5187	1.96778
58.0684	1.76393	57.8634	1.829	58.1598	1.86993	57.8638	1.95869	57.8634	1.99417	57.8636	2.0362	58.5516	2.01149	57.8631	1.96602
58.4128	1.76359	58.2078	1.82827	58.5042	1.86936	58.2082	1.95689	58.2077	1.9925	58.2079	2.03485	58.8959	2.01023	58.2074	1.96506
58.7571	1.76282	58.5521	1.82756	58.8485	1.86894	58.5525	1.95484	58.552	1.99112	58.5523	2.03316	59.2403	2.00964	58.5518	1.96442
59.1014	1.7629	58.8965	1.82646	59.1928	1.86776	58.8968	1.95401	58.8964	1.98816	58.8966	2.03166	59.5846	2.00789	58.8961	1.96466
59.4458	1.76305	59.2408	1.82823	59.5372	1.86655	59.2412	1.95259	59.2407	1.98604	59.2409	2.03016	59.929	2.00662	59.2405	1.96335
59.7901	1.76314	59.5852	1.82746	59.8815	1.8668	59.5855	1.95155	59.5851	1.98476	59.5853	2.02936	60.2734	2.00615	59.5848	1.96293
60.1345	1.76121	59.9295	1.82614	60.2259	1.86695	59.9299	1.95066	59.9294	1.98457	59.9297	2.02706	60.6177	2.00488	59.9292	1.9628
60.4788	1.76131	60.2739	1.82427	60.5702	1.866	60.2743	1.94939	60.2738	1.98314	60.274	2.0257	60.962	2.00391	60.2735	1.96265
60.8232	1.76217	60.6182	1.82391	60.9146	1.86564	60.6186	1.94903	60.6181	1.9815	60.6184	2.02344	61.3064	2.0026	60.6178	1.96081
61.1676	1.76203	60.9626	1.82171	61.2589	1.86461	60.963	1.94752	60.9625	1.98103	60.9627	2.02235	61.6508	2.00126	60.9622	1.96042
61.5119	1.762	61.307	1.82108	61.6033	1.86394	61.3073	1.94655	61.3069	1.97955	61.3071	2.02082	61.9951	2.0006	61.3066	1.95973
61.8563	1.76081	61.6513	1.82129	61.9476	1.86322	61.6517	1.94473	61.6512	1.97725	61.6514	2.01886	62.3395	1.99926	61.6509	1.95973
62.2006	1.76086	61.9957	1.82073	62.292	1.86251	61.996	1.94362	61.9955	1.97612	61.9958	2.01787	62.6838	1.9987	61.9953	1.95973
62.545	1.75988	62.3401	1.82091	62.6363	1.86244	62.3404	1.94286	62.3399	1.97539	62.3402	2.01614	63.0282	1.99737	62.3396	1.95957
62.8893	1.75914	62.6844	1.8207	62.9807	1.86139	62.6847	1.94146	62.6842	1.97293	62.6845	2.01596	63.3725	1.99624	62.684	1.95882
63.2337	1.75875	63.0288	1.82104	63.3251	1.86062	63.0291	1.9409	63.0286	1.9715	63.0288	2.01449	63.7169	1.99496	63.0283	1.95718
63.578	1.75895	63.3731	1.8201	63.6694	1.85981	63.3734	1.93974	63.373	1.97205	63.3732	2.01452	64.0613	1.99429	63.3727	1.95632
63.9224	1.75838	63.7175	1.81849	64.0138	1.86036	63.7178	1.93896	63.7173	1.97117	63.7176	2.01376	64.4056	1.99337	63.717	1.956
64.2668	1.75836	64.0619	1.81856	64.3582	1.85907	64.0621	1.93818	64.0617	1.97021	64.0619	2.01198	64.7499	1.9932	64.0614	1.95673
64.6111	1.75815	64.4063	1.82021	64.7025	1.85847	64.4065	1.9372	64.406	1.96851	64.4063	2.01067	65.0943	1.99365	64.4057	1.95436
64.9554	1.75672	64.7506	1.81952	65.0469	1.85797	64.7508	1.93661	64.7504	1.96784	64.7506	2.0093	65.4387	1.99309	64.7501	1.95425
65.2998	1.75767	65.095	1.81835	65.3912	1.85775	65.0951	1.93603	65.0947	1.96695	65.0949	2.00836	65.783	1.99165	65.0944	1.95457
65.6441	1.75808	65.4393	1.81807	65.7356	1.85673	65.4395	1.93494	65.4391	1.96532	65.4393	2.00747	66.1274	1.99133	65.4388	1.95349
65.9885	1.75759	65.7837	1.81799	66.08	1.85572	65.7838	1.93448	65.7834	1.96474	65.7837	2.00618	66.4718	1.99037	65.7831	1.9537
66.3328	1.75795	66.1281	1.8171	66.4243	1.85535	66.1282	1.93386	66.1278	1.96325	66.128	2.00473	66.8161	1.99057	66.1274	1.95319
66.6772	1.75822	66.4724	1.81637	66.7687	1.85558	66.4725	1.93197	66.4722	1.9627	66.4724	2.00441	67.1605	1.99051	66.4718	1.95391
67.0216	1.75708	66.8168	1.81532	67.113	1.85479	66.8168	1.93223	66.8165	1.96208	66.8167	2.00326	67.5048	1.98934	66.8162	1.95358
67.3659	1.75712	67.1611	1.8149	67.4574	1.85425	67.1612	1.93149	67.1609	1.9617	67.1611	2.0018	67.8492	1.98906	67.1605	1.95293
67.7103	1.75691	67.5055	1.81538	67.8017	1.85341	67.5056	1.93142	67.5052	1.96027	67.5055	2.00089	68.1935	1.98767	67.5049	1.952
68.0547	1.75629	67.8498	1.81576	68.1461	1.85292	67.8499	1.93015	67.8496	1.95987	67.8498	2.00047	68.5379	1.98683	67.8492	1.9513
68.399	1.75605	68.1942	1.81455	68.4905	1.85269	68.1942	1.92944	68.1939	1.96038	68.1942	2.00102	68.8823	1.98671	68.1936	1.95081
68.7434	1.75608	68.5385	1.81467	68.8348	1.85291	68.5386	1.92853	68.5383	1.95823	68.5385	1.99931	69.2266	1.98652	68.5379	1.95089
69.0877	1.75485	68.8829	1.81461	69.1792	1.85183	68.8829	1.92816	68.8826	1.9574	68.8829	1.99786	69.571	1.98528	68.8823	1.94991
69.4321	1.75427	69.2272	1.81383	69.5236	1.85157	69.2273	1.92754	69.227	1.95664	69.2272	1.99628	69.9153	1.98395	69.2266	1.95022
69.7764	1.75389	69.5716	1.81283	69.8679	1.85136	69.5717	1.92688	69.5713	1.95623	69.5716	1.99685	70.2596	1.98429	69.571	1.94944
70.1208	1.75372	69.916	1.81236	70.2123	1.85085	69.916	1.92647	69.9157	1.95517	69.9159	1.99561	70.604	1.98329	69.9153	1.94984
70.4652	1.75341	70.2603	1.81297	70.5566	1.84964	70.2604	1.9262	70.2601	1.95487	70.2603	1.99434	70.9483	1.9825	70.2597	1.94849
70.8095	1.75362	70.6046	1.81223	70.901	1.85022	70.6047	1.92529	70.6045	1.95444	70.6047	1.99395	71.2927	1.98194	70.6041	1.94755
71.1539	1.75442	70.949	1.81244	71.2453	1.84988	70.9491	1.92439	70.9488	1.95308	70.949	1.99347	71.637	1.98115	70.9484	1.94819
71.4982	1.75274	71.2933	1.81167	71.5897	1.84879	71.2934	1.92331	71.2932	1.95186	71.2934	1.99299	71.9814	1.98061	71.2927	1.94767
71.8426	1.75184	71.6377	1.81097	71.934	1.84797	71.6378	1.92221	71.6375	1.95167	71.6377	1.99253	72.3257	1.97995	71.6371	1.94705
72.1869	1.7526	71.982	1.81097	72.2784	1.84802	71.9822	1.92263	71.9819	1.95161	71.9821	1.99145	72.6701	1.9792	71.9815	1.94679
72.5313	1.75254	72.3264	1.81028	72.6228	1.84797	72.3265	1.92179	72.3263	1.95098	72.3264	1.9904	73.0144	1.97859	72.3258	1.94657
72.8757	1.75159	72.6707	1.80915	72.9672	1.84787	72.6709	1.92203	72.6706	1.95015	72.6708	1.98969	73.3588	1.97839	72.6702	1.94515
73.22	1.75266	73.0151	1.81006	73.3115	1.84762	73.0152	1.92072	73.0149	1.94945	73.0152	1.98929	73.7031	1.97747	73.0145	1.94516
73.5644	1.75137	73.3594	1.81041	73.6559	1.84707	73.3596	1.91979	73.3593	1.94869	73.3595	1.98828	74.0475	1.97732	73.3589	1.94528
73.9087	1.75183	73.7038	1.80973	74.0002	1.84671	73.7039	1.91982	73.7036	1.94809	73.7039	1.98722	74.3919	1.97705	73.7032	1.9448
74.2531	1.75154	74.0481	1.80942	74.3446	1.8453	74.0483	1.91812	74.0479	1.94763	74.0482	1.98631	74.7362	1.97625	74.0476	1.94319
74.5974	1.75119	74.3925	1.80856	74.689	1.84477	74.3927	1.91763	74.3923	1.94682	74.3926	1.98634	75.0805	1.97615	74.3919	1.9432
74.9418	1.75048	74.7369	1.80822	75.0333	1.84494	74.737	1.9173	74.7366	1.94624	74.7369	1.98635	75.4249	1.9758	74.7363	1.94258
75.2861	1.74961	75.0812	1.8092	75.3777	1.8454	75.0814	1.91617	75.081	1.9466	75.0813	1.98489	75.7692	1.97509	75.0806	1.94254
75.6305	1.74909	75.4256	1.80833	75.722	1.84546	75.4257	1.91548	75.4253	1.94554	75.4256	1.98503	76.1136	1.97437	75.425	1.94262
75.9748	1.7493	75.7699	1.8081	76.0664	1.84422	75.77	1.91486	75.7697	1.94559	75.77	1.98375	76.458	1.97435	75.7694	1.94155
76.3192	1.74893	76.1143	1.80824	76.4107	1.84409	76.1144	1.91522	76.1141	1.94633	76.1144	1.98298	76.8023	1.97403	76.1137	1.94134
76.6635	1.74926	76.4586	1.8086	76.7551	1.84357	76.4588	1.91448	76.4584	1.94655	76.4587	1.98268	77.1467	1.97356	76.4581	1.94272
77.0079	1.74967	76.803	1.80736	77.0994	1.84264	76.8031	1.91462	76.8027	1.94432	76.8031	1.98203	77.4911	1.97395	76.8024	1.94258
77.3522	1.74968	77.1474	1.80671	77.4438	1.84281	77.1475	1.9133	77.1471	1.94317	77.1475	1.98132	77.8354	1.97286	77.1468	1.94179
77.6966	1.75038	77.4917	1.80717	77.7881	1.84233	77.4918	1.91288	77.4915	1.94293	77.4918	1.98056	78.1798	1.97175	77.4912	1.94202
78.0409	1.75007	77.8361	1.8066	78.1325	1.8414	77.8362	1.91236	77.8359	1.94291	77.8362	1.98068	78.5241	1.97221	77.8355	1.94197
78.3853	1.74927	78.1804	1.8069	78.4769	1.84118	78.1806	1.9126	78.1802	1.94258	78.1805	1.98091	78.8685	1.97253	78.1798	1.94163
78.7296	1.74894	78.5248	1.80634	78.8212	1.84106	78.5249	1.91191	78.5246	1.94147	78.5248	1.97997	79.2128	1.97211	78.5242	1.94066
79.074	1.74896	78.8692	1.80675	79.1655	1.84084	78.8693	1.91088	78.8689	1.94108	78.8692	1.97952	79.5572	1.97136	78.8685	1.94036
79.4184	1.74906	79.2135	1.80544	79.5099	1.84042	79.2136	1.91097	79.2133	1.94104	79.2135	1.97926	79.9015	1.97106	79.2129	1.93934
79.7627	1.7492	79.5579	1.80481	79.8543	1.84068	79.558	1.91079	79.5576	1.94022	79.5578	1.9792	80.2459	1.9706	79.5572	1.93863
80.1071	1.74843	79.9022	1.80498	80.1986	1.84062	79.9023	1.90989	79.902	1.93945	79.9022	1.97878	80.5902	1.97094	79.9016	1.93885
80.4514	1.74823	80.2466	1.80494	80.5429	1.83985	80.2467	1.90986	80.2463	1.94022	80.2465	1.97757	80.9346	1.97059	80.2459	1.93844
80.7957	1.74753	80.5909	1.80562	80.8873	1.83954	80.5911	1.90906	80.5907	1.9396	80.5909	1.97665	81.2789	1.96971	80.5903	1.93871
81.1401	1.7472	80.9353	1.80478	81.2317	1.8401	80.9354	1.90907	80.935	1.93945	80.9352	1.97515	81.6233	1.96979	80.9347	1.93807
81.4845	1.74734	81.2797	1.80421	81.576	1.83875	81.2798	1.90863	81.2794	1.9394	81.2796	1.97404	81.9676	1.96971	81.279	1.93818
81.8289	1.74721	81.624	1.80482	81.9204	1.83882	81.6241	1.90804	81.6238	1.93813	81.624	1.97376	82.312	1.96941	81.6234	1.9377
82.1732	1.74616	81.9684	1.80382	82.2648	1.83865	81.9685	1.90824	81.9681	1.93695	81.9683	1.97319	82.6563	1.96904	81.9677	1.93761
82.5176	1.74579	82.3127	1.8035	82.6091	1.83875	82.3128	1.90745	82.3124	1.93619	82.3127	1.97198	83.0007	1.96785	82.3121	1.93733
82.862	1.74559	82.6571	1.80424	82.9535	1.83727	82.6572	1.90748	82.6568	1.93475	82.657	1.97155	83.3451	1.96728	82.6564	1.93755
83.2063	1.74491	83.0015	1.80323	83.2978	1.83775	83.0016	1.90737	83.0012	1.93345	83.0014	1.97173	83.6894	1.96687	83.0008	1.9375
83.5507	1.74561	83.3458	1.80261	83.6422	1.8374	83.3459	1.9069	83.3456	1.93174	83.3457	1.97229	84.0338	1.96648	83.3452	1.93672
83.8951	1.74495	83.6902	1.80301	83.9866	1.8371	83.6903	1.90642	83.6899	1.93382	83.6901	1.9711	84.3781	1.96554	83.6895	1.93753
84.2395	1.7447	84.0346	1.80335	84.3309	1.83723	84.0346	1.90617	84.0343	1.93255	84.0345	1.97088	84.7225	1.96583	84.0339	1.938
84.5838	1.74482	84.3789	1.80014	84.6753	1.83811	84.379	1.90493	84.3786	1.93222	84.3788	1.97012	85.0668	1.9663	84.3782	1.93782
84.9282	1.74381	84.7232	1.80079	85.0196	1.83638	84.7233	1.90487	84.723	1.93218	84.7232	1.96986	85.4112	1.96593	84.7226	1.93604
85.2725	1.74309	85.0676	1.80053	85.364	1.83631	85.0677	1.90457	85.0674	1.93159	85.0675	1.96994	85.7555	1.96495	85.067	1.93578
85.6169	1.74318	85.4119	1.80033	85.7083	1.83595	85.412	1.90382	85.4117	1.93172	85.4119	1.9696	86.0999	1.9637	85.4113	1.93527
85.9612	1.74389	85.7563	1.79967	86.0527	1.83606	85.7564	1.90306	85.7561	1.9317	85.7563	1.97039	86.4443	1.96371	85.7557	1.9352
86.3056	1.74472	86.1007	1.80013	86.397	1.83544	86.1007	1.90396	86.1004	1.93193	86.1006	1.96942	86.7886	1.9644	86.1	1.93413
86.65	1.74486	86.445	1.80095	86.7414	1.83488	86.4451	1.90375	86.4448	1.9304	86.445	1.96898	87.133	1.96335	86.4444	1.9348
86.9943	1.74443	86.7893	1.80048	87.0857	1.83402	86.7894	1.90329	86.7891	1.93023	86.7893	1.96768	87.4773	1.96209	86.7888	1.9345
87.3387	1.74399	87.1337	1.79955	87.4301	1.83447	87.1338	1.90258	87.1335	1.93007	87.1337	1.96738	87.8217	1.96241	87.1331	1.93405
87.683	1.74372	87.478	1.80052	87.7745	1.83463	87.4781	1.90202	87.4778	1.92995	87.478	1.96674	88.166	1.96186	87.4775	1.93352
88.0273	1.74434	87.8224	1.79989	88.1188	1.83364	87.8225	1.90157	87.8222	1.93035	87.8224	1.9659	88.5104	1.96077	87.8218	1.93402
88.3717	1.74315	88.1668	1.79891	88.4631	1.83368	88.1668	1.90173	88.1665	1.92945	88.1667	1.96596	88.8547	1.96069	88.1662	1.93415
88.7161	1.74226	88.5111	1.79888	88.8075	1.83322	88.5112	1.90117	88.5109	1.92906	88.5111	1.96543	89.1991	1.96012	88.5105	1.93341
89.0604	1.74209	88.8555	1.79861	89.1519	1.83322	88.8555	1.89997	88.8552	1.92892	88.8554	1.96559	89.5434	1.95997	88.8549	1.93387
89.4048	1.74239	89.1998	1.80035	89.4962	1.833	89.1999	1.89979	89.1996	1.92897	89.1997	1.96505	89.8878	1.95959	89.1993	1.93334
89.7491	1.74174	89.5442	1.79998	89.8406	1.83291	89.5442	1.89935	89.5439	1.92794	89.5441	1.96474	90.2322	1.95957	89.5436	1.93292
90.0935	1.74309	89.8886	1.79903	90.1849	1.83203	89.8886	1.89948	89.8883	1.9271	89.8884	1.96419	90.5765	1.95991	89.8879	1.93207
90.4379	1.74206	90.2329	1.79926	90.5293	1.83163	90.2329	1.89866	90.2327	1.92673	90.2328	1.96341	90.9209	1.95951	90.2323	1.93256
90.7822	1.74262	90.5773	1.79883	90.8737	1.83057	90.5773	1.89865	90.577	1.92649	90.5771	1.96258	91.2652	1.95955	90.5766	1.93181
91.1266	1.74363	90.9216	1.79929	91.218	1.83069	90.9216	1.89821	90.9214	1.92609	90.9215	1.96243	91.6095	1.95975	90.921	1.93152
91.4709	1.74234	91.266	1.79999	91.5624	1.83054	91.266	1.89752	91.2657	1.92523	91.2658	1.96118	91.9539	1.95933	91.2653	1.93171
91.8153	1.74245	91.6104	1.80062	91.9067	1.83043	91.6104	1.89745	91.6101	1.92476	91.6102	1.96181	92.2983	1.95854	91.6097	1.93192
92.1596	1.74218	91.9547	1.80021	92.2511	1.83076	91.9547	1.89742	91.9544	1.92377	91.9545	1.96054	92.6426	1.95793	91.954	1.93152
92.504	1.74154	92.2991	1.79994	92.5954	1.8305	92.299	1.898	92.2988	1.92423	92.2988	1.9602	92.987	1.95749	92.2984	1.93099
92.8483	1.74239	92.6435	1.79756	92.9398	1.83046	92.6434	1.89722	92.6432	1.92463	92.6432	1.96037	93.3313	1.95719	92.6428	1.93138
93.1927	1.74144	92.9878	1.79654	93.2842	1.83006	92.9878	1.89727	92.9875	1.92377	92.9875	1.95953	93.6757	1.95751	92.9871	1.93032
93.537	1.74154	93.3322	1.79601	93.6286	1.82958	93.3321	1.89705	93.3319	1.92356	93.3319	1.95909	94.02	1.95678	93.3315	1.93048
93.8814	1.7413	93.6765	1.79554	93.9729	1.8294	93.6765	1.89689	93.6763	1.9238	93.6762	1.95841	94.3644	1.9559	93.6758	1.93015
94.2257	1.74128	94.0209	1.79612	94.3173	1.82858	94.0208	1.89645	94.0206	1.92332	94.0206	1.95844	94.7087	1.95618	94.0202	1.9299
94.5701	1.7404	94.3652	1.79497	94.6617	1.82832	94.3651	1.89603	94.365	1.92359	94.3649	1.95796	95.053	1.95595	94.3645	1.92933
94.9145	1.74018	94.7096	1.79509	95.006	1.82921	94.7095	1.89539	94.7093	1.922	94.7093	1.95806	95.3974	1.95606	94.7088	1.93001
95.2588	1.74053	95.054	1.79514	95.3503	1.82827	95.0539	1.89545	95.0537	1.92224	95.0536	1.95838	95.7417	1.95556	95.0532	1.93009
95.6031	1.74012	95.3983	1.79504	95.6947	1.82809	95.3982	1.89484	95.3981	1.92241	95.398	1.95773	96.0861	1.95501	95.3975	1.93116
95.9476	1.74076	95.7427	1.79441	96.0391	1.82889	95.7425	1.89461	95.7424	1.92256	95.7423	1.95684	96.4304	1.95391	95.7419	1.93009
96.2919	1.74043	96.087	1.79329	96.3834	1.82773	96.0869	1.89407	96.0868	1.92189	96.0867	1.95637	96.7748	1.95533	96.0862	1.92961
96.6363	1.74038	96.4314	1.7938	96.7278	1.82752	96.4313	1.89367	96.4311	1.92163	96.431	1.95665	97.1192	1.9549	96.4305	1.92961
96.9806	1.74033	96.7758	1.79443	97.0722	1.8286	96.7756	1.89341	96.7755	1.92044	96.7754	1.95616	97.4635	1.95426	96.7749	1.92981
97.325	1.73978	97.1201	1.79394	97.4165	1.829	97.12	1.89373	97.1198	1.92088	97.1197	1.95513	97.8078	1.95425	97.1193	1.92921
97.6693	1.73963	97.4645	1.79481	97.7609	1.82849	97.4643	1.89287	97.4642	1.92136	97.4641	1.95565	98.1522	1.95414	97.4636	1.92872
98.0137	1.74011	97.8089	1.79513	98.1052	1.82869	97.8087	1.8938	97.8085	1.92139	97.8084	1.95538	98.4965	1.95346	97.808	1.92889
98.358	1.73967	98.1532	1.79519	98.4496	1.82799	98.153	1.8928	98.1529	1.92038	98.1528	1.95495	98.8409	1.95368	98.1523	1.92872
98.7024	1.73981	98.4976	1.79418	98.7939	1.82828	98.4974	1.89201	98.4972	1.91859	98.4972	1.95474	99.1852	1.95312	98.4967	1.92807
99.0467	1.73984	98.8419	1.79502	99.1383	1.8271	98.8417	1.89147	98.8415	1.91863	98.8415	1.95399	99.5296	1.95355	98.841	1.92721
99.3911	1.74007	99.1863	1.79432	99.4826	1.82725	99.1861	1.89108	99.1859	1.91786	99.1859	1.9539	99.8739	1.95366	99.1854	1.92732
99.7355	1.7401	99.5306	1.79299	99.827	1.82703	99.5304	1.89123	99.5302	1.91825	99.5302	1.95441	100.218	1.95256	99.5297	1.92716
100.08	1.73979	99.875	1.7947	100.171	1.82736	99.8748	1.89176	99.8746	1.91784	99.8746	1.95478	100.563	1.953	99.8741	1.92714
100.424	1.73999	100.219	1.79342	100.516	1.82714	100.219	1.89169	100.219	1.91716	100.219	1.95363	100.907	1.95277	100.218	1.92639
100.769	1.74084	100.564	1.79419	100.86	1.82717	100.564	1.89167	100.563	1.91683	100.563	1.95405	101.251	1.9526	100.563	1.92604
101.113	1.74025	100.908	1.79547	101.204	1.82695	100.908	1.89083	100.908	1.91746	100.908	1.95353	101.596	1.95272	100.907	1.92628
101.457	1.7396	101.252	1.79563	101.549	1.82594	101.252	1.8902	101.252	1.91756	101.252	1.9533	101.94	1.95266	101.252	1.92691
101.802	1.739	101.597	1.79374	101.893	1.82622	101.597	1.88944	101.596	1.91621	101.596	1.95172	102.284	1.95201	101.596	1.92643
102.146	1.73904	101.941	1.79397	102.237	1.82567	101.941	1.88877	101.941	1.91457	101.941	1.95159	102.629	1.95219	101.94	1.92661
102.49	1.73807	102.285	1.7954	102.582	1.82505	102.285	1.88917	102.285	1.91545	102.285	1.95076	102.973	1.95232	102.285	1.92592
102.835	1.73789	102.63	1.79427	102.926	1.82551	102.63	1.89066	102.629	1.91499	102.629	1.95114	103.318	1.95155	102.629	1.92567
103.179	1.73737	102.974	1.79429	103.271	1.82513	102.974	1.88889	102.974	1.91459	102.974	1.95116	103.662	1.95032	102.973	1.92528
103.523	1.73752	103.318	1.79335	103.615	1.82451	103.318	1.88734	103.318	1.91508	103.318	1.95036	104.006	1.95104	103.318	1.92529
103.868	1.73773	103.663	1.79463	103.959	1.82499	103.663	1.8871	103.662	1.91481	103.662	1.95005	104.351	1.95105	103.662	1.92537
104.212	1.73817	104.007	1.79539	104.304	1.82384	104.007	1.88733	104.007	1.91413	104.007	1.94935	104.695	1.95101	104.006	1.9251
104.556	1.73814	104.352	1.79441	104.648	1.82373	104.351	1.88661	104.351	1.91311	104.351	1.94915	105.039	1.95071	104.351	1.92444
104.901	1.73762	104.696	1.79361	104.992	1.82421	104.696	1.8866	104.696	1.91281	104.695	1.94985	105.384	1.95059	104.695	1.92433
105.245	1.73701	105.04	1.79373	105.337	1.82415	105.04	1.88652	105.04	1.91319	105.04	1.95018	105.728	1.95055	105.039	1.92405
105.589	1.73736	105.385	1.79136	105.681	1.82406	105.385	1.88672	105.384	1.91326	105.384	1.94969	106.072	1.9494	105.384	1.92415
105.934	1.73796	105.729	1.79267	106.025	1.82304	105.729	1.88687	105.729	1.91204	105.729	1.94971	106.417	1.94928	105.728	1.9238
106.278	1.73706	106.073	1.79225	106.37	1.8234	106.073	1.88582	106.073	1.91162	106.073	1.94893	106.761	1.94888	106.073	1.92469
106.623	1.73653	106.418	1.79192	106.714	1.82253	106.418	1.88528	106.417	1.91119	106.417	1.94861	107.105	1.94821	106.417	1.92488
106.967	1.73671	106.762	1.79098	107.058	1.82272	106.762	1.88545	106.762	1.90985	106.762	1.94815	107.45	1.94813	106.761	1.9242
107.311	1.73581	107.106	1.79129	107.403	1.82199	107.106	1.88526	107.106	1.90967	107.106	1.94773	107.794	1.94692	107.106	1.9236
107.656	1.73856	107.451	1.79109	107.747	1.82186	107.451	1.88588	107.45	1.90896	107.45	1.94759	108.138	1.94813	107.45	1.92382
108	1.76369	107.795	1.79061	108.092	1.84542	107.795	1.88546	107.795	1.90965	107.795	1.9478	108.483	2.25318	107.794	1.92359
108.344	1.76944	108.139	1.79056	108.436	1.9159	108.139	1.88485	108.139	1.91002	108.139	1.94764	108.827	2.31643	108.139	1.92287
108.689	1.77235	108.484	1.82256	108.78	1.92657	108.484	1.88483	108.483	1.92189	108.483	2.28295	109.171	2.33193	108.483	2.00849
109.033	1.77553	108.828	1.84269	109.125	1.93175	108.828	2.02926	108.828	2.22195	108.828	2.46548	109.516	2.3429	108.827	2.09965
109.377	1.7774	109.173	1.84987	109.469	1.9373	109.172	2.0951	109.172	2.27058	109.172	2.48848	109.86	2.34886	109.172	2.11196
109.722	1.7794	109.517	1.85237	109.813	1.94099	109.517	2.1068	109.517	2.28527	109.516	2.50087	110.204	2.35396	109.516	2.11842
110.066	1.78179	109.861	1.85341	110.158	1.94318	109.861	2.11485	109.861	2.2962	109.861	2.50823	110.549	2.35818	109.86	2.12206
110.41	1.78271	110.206	1.85603	110.502	1.94533	110.205	2.11971	110.205	2.30342	110.205	2.51756	110.893	2.36094	110.205	2.12601
110.755	1.78382	110.55	1.85735	110.846	1.94799	110.55	2.12465	110.55	2.31003	110.549	2.52341	111.238	2.36381	110.549	2.12858
111.099	1.78457	110.894	1.85931	111.191	1.95018	110.894	2.12756	110.894	2.31504	110.894	2.52822	111.582	2.36543	110.893	2.13167
111.444	1.78569	111.239	1.86093	111.535	1.95114	111.238	2.13134	111.238	2.31971	111.238	2.53236	111.926	2.36825	111.238	2.13267
111.788	1.78726	111.583	1.86159	111.879	1.95327	111.583	2.13377	111.583	2.32504	111.583	2.53537	112.271	2.37022	111.582	2.13519
112.132	1.78763	111.927	1.86326	112.224	1.95456	111.927	2.13762	111.927	2.32866	111.927	2.53843	112.615	2.37179	111.926	2.13816
112.477	1.78841	112.272	1.86444	112.568	1.95681	112.271	2.13908	112.271	2.33093	112.271	2.54222	112.959	2.37364	112.271	2.13799
112.821	1.7887	112.616	1.8654	112.913	1.95822	112.616	2.14279	112.616	2.33329	112.616	2.54468	113.304	2.37528	112.615	2.13839
113.165	1.78976	112.96	1.86719	113.257	1.96022	112.96	2.14377	112.96	2.33446	112.96	2.54554	113.648	2.37762	112.96	2.14096
113.51	1.79091	113.305	1.86773	113.601	1.96168	113.305	2.14455	113.304	2.33712	113.304	2.54659	113.992	2.37982	113.304	2.14246
113.854	1.79084	113.649	1.86905	113.946	1.96212	113.649	2.14762	113.649	2.33879	113.649	2.55032	114.337	2.37905	113.648	2.14358
114.198	1.79207	113.994	1.86976	114.29	1.96391	113.993	2.14942	113.993	2.34234	113.993	2.55167	114.681	2.38146	113.993	2.14418
114.543	1.79324	114.338	1.87102	114.634	1.96588	114.338	2.15189	114.338	2.34566	114.337	2.55406	115.025	2.38273	114.337	2.14535
114.887	1.79393	114.682	1.87153	114.979	1.96705	114.682	2.15332	114.682	2.34527	114.682	2.55491	115.37	2.38319	114.681	2.14567
115.231	1.79406	115.027	1.87264	115.323	1.96759	115.026	2.15566	115.026	2.34573	115.026	2.55629	115.714	2.38472	115.026	2.14671
115.576	1.79518	115.371	1.87442	115.667	1.96922	115.371	2.15665	115.371	2.34792	115.37	2.55696	116.059	2.38461	115.37	2.14695
115.92	1.79591	115.715	1.87526	116.012	1.97091	115.715	2.15906	115.715	2.34984	115.715	2.55923	116.403	2.38631	115.714	2.14661
116.265	1.79664	116.06	1.87667	116.356	1.97187	116.059	2.15965	116.059	2.3523	116.059	2.56057	116.747	2.38673	116.059	2.14839
116.609	1.79789	116.404	1.87663	116.7	1.97253	116.404	2.16122	116.404	2.35319	116.404	2.56312	117.092	2.38709	116.403	2.14853
116.953	1.79912	116.748	1.87917	117.045	1.97347	116.748	2.1613	116.748	2.35533	116.748	2.56324	117.436	2.3879	116.747	2.14938
117.298	1.79937	117.093	1.88076	117.389	1.97451	117.093	2.16331	117.092	2.35685	117.092	2.56404	117.78	2.38976	117.092	2.14976
117.642	1.80033	117.437	1.88155	117.734	1.97574	117.437	2.16483	117.437	2.35713	117.437	2.56682	118.125	2.38954	117.436	2.15007
117.986	1.8007	117.781	1.8821	118.078	1.97725	117.781	2.16729	117.781	2.35866	117.781	2.56806	118.469	2.39069	117.78	2.15162
118.331	1.80134	118.126	1.88105	118.422	1.97904	118.126	2.16746	118.125	2.35831	118.125	2.5667	118.813	2.39136	118.125	2.15198
118.675	1.80242	118.47	1.88363	118.767	1.97992	118.47	2.16905	118.47	2.36118	118.47	2.56927	119.158	2.39299	118.469	2.15126
119.019	1.80277	118.814	1.88458	119.111	1.98094	118.814	2.16982	118.814	2.36155	118.814	2.56925	119.502	2.3936	118.814	2.15209
119.364	1.80356	119.159	1.88475	119.455	1.98134	119.159	2.17166	119.158	2.36283	119.158	2.57143	119.846	2.39366	119.158	2.15301
119.708	1.80439	119.503	1.88514	119.8	1.98218	119.503	2.17196	119.503	2.3638	119.503	2.57041	120.191	2.39394	119.502	2.15401
120.052	1.80475	119.848	1.88704	120.144	1.98356	119.847	2.17314	119.847	2.36539	119.847	2.57014	120.535	2.39395	119.847	2.15361
120.397	1.80581	120.192	1.88854	120.488	1.98482	120.192	2.174	120.191	2.36613	120.191	2.57154	120.879	2.39429	120.191	2.15347
120.741	1.80638	120.536	1.88894	120.833	1.98667	120.536	2.17457	120.536	2.36794	120.536	2.5735	121.224	2.39589	120.535	2.1536
121.086	1.80654	120.881	1.88911	121.177	1.98709	120.88	2.17614	120.88	2.3679	120.88	2.57555	121.568	2.39705	120.88	2.15478
121.43	1.80734	121.225	1.89026	121.521	1.98871	121.225	2.17738	121.225	2.3701	121.224	2.57682	121.913	2.39784	121.224	2.15464
121.774	1.80785	121.569	1.89158	121.866	1.98913	121.569	2.17838	121.569	2.37031	121.569	2.57566	122.257	2.39699	121.568	2.15492
122.119	1.80734	121.914	1.89303	122.21	1.9898	121.914	2.18053	121.913	2.372	121.913	2.57697	122.601	2.39848	121.913	2.15524
122.463	1.80746	122.258	1.89438	122.554	1.99106	122.258	2.18092	122.258	2.37115	122.258	2.57894	122.946	2.39849	122.257	2.15616
122.807	1.80688	122.602	1.89498	122.899	1.99144	122.602	2.1815	122.602	2.37341	122.602	2.57741	123.29	2.39933	122.601	2.15711
123.152	1.8082	122.947	1.89578	123.243	1.9929	122.947	2.18364	122.946	2.37351	122.946	2.57752	123.634	2.39874	122.946	2.15833
123.496	1.80975	123.291	1.89633	123.587	1.99438	123.291	2.18492	123.291	2.37469	123.291	2.57835	123.979	2.40106	123.29	2.1585
123.84	1.81023	123.635	1.89869	123.932	1.99565	123.635	2.18602	123.635	2.37535	123.635	2.57806	124.323	2.40055	123.634	2.15762
124.185	1.81051	123.98	1.89983	124.276	1.99604	123.98	2.18672	123.979	2.37659	123.979	2.58064	124.667	2.40028	123.979	2.15872
124.529	1.81258	124.324	1.89918	124.621	1.99685	124.324	2.1881	124.324	2.37642	124.324	2.58077	125.012	2.40062	124.323	2.15813
124.873	1.81302	124.669	1.89959	124.965	1.99804	124.668	2.18907	124.668	2.37763	124.668	2.58272	125.356	2.40183	124.667	2.15864
125.218	1.81278	125.013	1.89985	125.309	1.99949	125.013	2.18966	125.012	2.37933	125.012	2.5821	125.7	2.40339	125.012	2.15847
125.562	1.81362	125.357	1.90049	125.654	2.00013	125.357	2.19056	125.357	2.37914	125.357	2.58237	126.045	2.4037	125.356	2.15915
125.907	1.81384	125.702	1.90249	125.998	1.99994	125.701	2.19158	125.701	2.3804	125.701	2.58236	126.389	2.40355	125.701	2.15898
126.251	1.81395	126.046	1.9044	126.342	2.00061	126.046	2.19279	126.046	2.38104	126.045	2.58295	126.733	2.40417	126.045	2.15898
126.595	1.81481	126.39	1.90524	126.687	2.00181	126.39	2.19355	126.39	2.38271	126.39	2.5844	127.078	2.40566	126.389	2.15875
126.94	1.81531	126.735	1.90541	127.031	2.00274	126.734	2.19462	126.734	2.3839	126.734	2.58411	127.422	2.40445	126.734	2.15865
127.284	1.81534	127.079	1.90512	127.375	2.00368	127.079	2.19638	127.079	2.38413	127.078	2.58433	127.767	2.40608	127.078	2.15905
127.628	1.8154	127.423	1.90508	127.72	2.00436	127.423	2.19638	127.423	2.38518	127.423	2.58667	128.111	2.40578	127.422	2.15996
127.973	1.81547	127.768	1.90688	128.064	2.00497	127.768	2.19768	127.767	2.38526	127.767	2.58772	128.455	2.40577	127.767	2.15943
128.317	1.81684	128.112	1.90717	128.408	2.00599	128.112	2.19929	128.112	2.38528	128.112	2.5871	128.8	2.40614	128.111	2.16035
128.661	1.81786	128.456	1.90715	128.753	2.00607	128.456	2.20021	128.456	2.38537	128.456	2.58595	129.144	2.40685	128.455	2.1602
129.006	1.81767	128.801	1.90766	129.097	2.00651	128.801	2.20021	128.8	2.38669	128.8	2.58792	129.488	2.40637	128.8	2.15991
129.35	1.81813	129.145	1.90877	129.442	2.00785	129.145	2.20073	129.145	2.38631	129.145	2.58799	129.833	2.40777	129.144	2.16112
129.694	1.81901	129.489	1.90902	129.786	2.00832	129.489	2.2027	129.489	2.38747	129.489	2.58979	130.177	2.40779	129.488	2.1623
130.039	1.82009	129.834	1.90912	130.13	2.00912	129.834	2.20372	129.833	2.38722	129.833	2.5901	130.521	2.4084	129.833	2.16213
130.383	1.81976	130.178	1.90921	130.475	2.00994	130.178	2.20329	130.178	2.38793	130.178	2.58977	130.866	2.40738	130.177	2.16219
130.728	1.81914	130.522	1.91107	130.819	2.01173	130.522	2.20423	130.522	2.38765	130.522	2.58958	131.21	2.4064	130.522	2.16326
131.072	1.8204	130.867	1.91129	131.163	2.01259	130.867	2.20454	130.866	2.38726	130.866	2.58975	131.555	2.4064	130.866	2.16357
131.416	1.82089	131.211	1.91257	131.508	2.01407	131.211	2.20627	131.211	2.38908	131.211	2.59073	131.899	2.40561	131.21	2.16406
131.761	1.82037	131.556	1.9117	131.852	2.0132	131.555	2.20776	131.555	2.38932	131.555	2.59074	132.243	2.40713	131.555	2.16457
132.105	1.82107	131.9	1.91206	132.196	2.0136	131.9	2.20813	131.9	2.39012	131.9	2.59197	132.588	2.40701	131.899	2.16578
132.449	1.82097	132.244	1.91325	132.541	2.01479	132.244	2.20736	132.244	2.39103	132.244	2.59218	132.932	2.4062	132.243	2.16467
132.794	1.82224	132.589	1.91292	132.885	2.0157	132.589	2.20854	132.588	2.39142	132.588	2.59168	133.276	2.4079	132.588	2.1646
133.138	1.82233	132.933	1.90981	133.229	2.01724	132.933	2.20947	132.933	2.39252	132.933	2.59244	133.621	2.40841	132.932	2.16463
133.482	1.82282	133.277	1.91173	133.574	2.01813	133.277	2.21007	133.277	2.39387	133.277	2.59424	133.965	2.40786	133.276	2.16388
133.827	1.82389	133.622	1.91366	133.918	2.01854	133.622	2.21048	133.621	2.39451	133.621	2.59449	134.309	2.40905	133.621	2.16415
134.171	1.82571	133.966	1.91275	134.263	2.01936	133.966	2.21032	133.966	2.39468	133.966	2.59499	134.654	2.40858	133.965	2.16412
134.516	1.82667	134.31	1.91437	134.607	2.01961	134.31	2.21172	134.31	2.39483	134.31	2.59348	134.998	2.40879	134.309	2.16461
134.86	1.82646	134.655	1.91131	134.951	2.01918	134.655	2.21169	134.654	2.39525	134.654	2.59404	135.342	2.40919	134.654	2.16489
135.204	1.8267	134.999	1.91374	135.296	2.02025	134.999	2.21234	134.999	2.3952	134.999	2.59511	135.687	2.40974	134.998	2.16444
135.549	1.82649	135.343	1.91373	135.64	2.0212	135.343	2.21399	135.343	2.39615	135.343	2.59484	136.031	2.40964	135.342	2.16475
135.893	1.82608	135.688	1.91507	135.984	2.02198	135.688	2.21427	135.687	2.39638	135.688	2.59625	136.375	2.40999	135.687	2.16514
136.237	1.82687	136.032	1.91449	136.329	2.02264	136.032	2.21612	136.032	2.39673	136.032	2.59549	136.72	2.41124	136.031	2.16468
136.582	1.82769	136.376	1.91505	136.673	2.02344	136.376	2.21631	136.376	2.39613	136.376	2.59455	137.064	2.41068	136.375	2.16564
136.926	1.82765	136.721	1.91641	137.017	2.02408	136.721	2.2171	136.72	2.39877	136.721	2.59536	137.409	2.41057	136.72	2.16595
137.27	1.82832	137.065	1.91722	137.362	2.02481	137.065	2.21782	137.065	2.39984	137.065	2.59656	137.753	2.4119	137.064	2.16694
137.615	1.82764	137.41	1.91648	137.706	2.02422	137.409	2.21738	137.409	2.39985	137.409	2.59668	138.097	2.41179	137.409	2.16597
137.959	1.81351	137.754	1.91788	138.05	2.0129	137.754	2.2179	137.754	2.3989	137.754	2.59756	138.442	2.41072	137.753	2.16518
138.303	1.80843	138.098	1.90616	138.395	1.95982	138.098	2.21999	138.098	2.39888	138.098	2.57544	138.786	2.17302	138.097	2.16607
138.648	1.80539	138.443	1.88624	138.739	1.94942	138.443	2.18781	138.442	2.4006	138.442	2.23923	139.13	2.1113	138.442	2.08923
138.992	1.80247	138.787	1.87936	139.084	1.94245	138.787	2.07232	138.787	2.4014	138.787	2.17472	139.475	2.09386	138.786	2.01792
139.336	1.80156	139.131	1.87556	139.428	1.93844	139.131	2.05203	139.131	2.28602	139.131	2.15181	139.819	2.08305	139.13	2.00614
139.681	1.79991	139.476	1.87291	139.772	1.93467	139.476	2.04234	139.475	2.128	139.475	2.13777	140.163	2.07511	139.475	1.9993
140.025	1.79935	139.82	1.87095	140.117	1.93211	139.82	2.03519	139.82	2.10256	139.82	2.12613	140.508	2.06869	139.819	1.99412
140.37	1.79812	140.164	1.86895	140.461	1.93046	140.164	2.02911	140.164	2.08852	140.164	2.11679	140.852	2.06289	140.163	1.99025
140.714	1.7977	140.509	1.86692	140.805	1.92716	140.509	2.02411	140.508	2.07921	140.508	2.10958	141.196	2.05778	140.508	1.98732
141.058	1.79654	140.853	1.86524	141.15	1.92483	140.853	2.01929	140.853	2.07111	140.853	2.10317	141.541	2.05456	140.852	1.98471
141.403	1.79543	141.197	1.86453	141.494	1.92369	141.197	2.01679	141.197	2.06556	141.197	2.09702	141.885	2.05106	141.196	1.98236
141.747	1.79437	141.542	1.86466	141.838	1.92201	141.542	2.01402	141.541	2.06005	141.541	2.09296	142.23	2.04787	141.541	1.97989
142.091	1.79301	141.886	1.8628	142.183	1.92012	141.886	2.01053	141.886	2.05461	141.886	2.08885	142.574	2.04515	141.885	1.97847
142.436	1.79195	142.231	1.86175	142.527	1.91814	142.231	2.00694	142.23	2.05101	142.23	2.08455	142.918	2.0423	142.229	1.977
142.78	1.79151	142.575	1.86191	142.871	1.91714	142.575	2.00437	142.575	2.0463	142.575	2.0802	143.263	2.03943	142.574	1.97542
143.124	1.79115	142.919	1.85975	143.216	1.916	142.919	2.002	142.919	2.04092	142.919	2.07647	143.607	2.03678	142.918	1.97394
143.469	1.79112	143.264	1.85937	143.56	1.91442	143.264	2.00002	143.263	2.0377	143.263	2.07332	143.951	2.03398	143.263	1.9722
143.813	1.79007	143.608	1.86039	143.904	1.91319	143.608	1.99745	143.608	2.03504	143.608	2.07017	144.296	2.03233	143.607	1.97202
144.157	1.79016	143.952	1.85763	144.249	1.91234	143.952	1.99566	143.952	2.03106	143.952	2.06759	144.64	2.02956	143.951	1.97004
144.502	1.78956	144.297	1.85676	144.593	1.91049	144.297	1.99502	144.296	2.0285	144.296	2.06562	144.984	2.02863	144.296	1.97022
144.846	1.78871	144.641	1.856	144.938	1.90911	144.641	1.99389	144.641	2.0266	144.641	2.06249	145.329	2.02612	144.64	1.96791
145.191	1.78836	144.985	1.85573	145.282	1.90848	144.985	1.99153	144.985	2.024	144.985	2.0604	145.673	2.02454	144.984	1.96695
145.535	1.78894	145.33	1.85484	145.626	1.90677	145.33	1.98935	145.329	2.02179	145.329	2.0584	146.017	2.02327	145.329	1.9662
145.879	1.78701	145.674	1.85396	145.971	1.90668	145.674	1.98792	145.674	2.02003	145.674	2.05484	146.362	2.02193	145.673	1.96493
146.224	1.78554	146.018	1.85191	146.315	1.90605	146.018	1.98671	146.018	2.01974	146.018	2.0531	146.706	2.02014	146.017	1.96387
146.568	1.78461	146.363	1.85166	146.659	1.9048	146.363	1.98539	146.362	2.01784	146.362	2.0506	147.051	2.01831	146.362	1.96318
146.912	1.78506	146.707	1.85139	147.004	1.90349	146.707	1.98292	146.707	2.01489	146.707	2.04965	147.395	2.01695	146.706	1.96264
147.257	1.78408	147.052	1.85027	147.348	1.90237	147.051	1.98178	147.051	2.01241	147.051	2.04782	147.739	2.01602	147.05	1.96157
147.601	1.78385	147.396	1.84977	147.692	1.90072	147.396	1.97915	147.395	2.01111	147.395	2.04568	148.084	2.01439	147.395	1.96088
147.945	1.78417	147.74	1.84906	148.037	1.90013	147.74	1.97971	147.74	2.01001	147.74	2.04465	148.428	2.01372	147.739	1.96073
148.29	1.78387	148.085	1.84908	148.381	1.89932	148.084	1.97725	148.084	2.00749	148.084	2.04299	148.772	2.01202	148.083	1.9594
148.634	1.78311	148.429	1.84863	148.725	1.89835	148.429	1.97606	148.429	2.00554	148.429	2.04081	149.117	2.01119	148.428	1.95861
148.978	1.78166	148.773	1.84731	149.07	1.89687	148.773	1.97475	148.773	2.00399	148.773	2.03937	149.461	2.00944	148.772	1.95948
149.323	1.7806	149.118	1.84468	149.414	1.89575	149.118	1.97284	149.117	2.00326	149.117	2.03812	149.805	2.00838	149.117	1.95687
149.667	1.78058	149.462	1.84376	149.758	1.89437	149.462	1.97213	149.462	2.00213	149.462	2.03549	150.15	2.00751	149.461	1.95658
150.012	1.78151	149.806	1.84412	150.103	1.89382	149.806	1.97136	149.806	2.00016	149.806	2.03439	150.494	2.00686	149.805	1.95659
150.356	1.78121	150.151	1.84452	150.447	1.8934	150.151	1.97054	150.15	1.99905	150.15	2.03256	150.838	2.00615	150.15	1.95586
150.7	1.78072	150.495	1.84342	150.792	1.89291	150.495	1.96931	150.495	1.99849	150.495	2.03183	151.183	2.00438	150.494	1.95451
151.045	1.77983	150.839	1.84356	151.136	1.89165	150.839	1.96805	150.839	1.99689	150.839	2.03021	151.527	2.00265	150.838	1.95539
151.389	1.77925	151.184	1.84297	151.48	1.89097	151.184	1.9673	151.183	1.99539	151.183	2.02892	151.871	2.00144	151.183	1.9543
151.733	1.77746	151.528	1.84197	151.825	1.89083	151.528	1.96627	151.528	1.9941	151.528	2.02734	152.216	2.00183	151.527	1.9547
152.078	1.77796	151.873	1.84106	152.169	1.89033	151.872	1.96517	151.872	1.99266	151.872	2.02624	152.56	2.00127	151.871	1.95401
152.422	1.77774	152.217	1.84056	152.513	1.88962	152.217	1.96405	152.216	1.9912	152.216	2.02504	152.905	1.99965	152.216	1.95312
152.766	1.77696	152.561	1.84015	152.858	1.88926	152.561	1.96222	152.561	1.99039	152.561	2.02372	153.249	1.99844	152.56	1.95225
153.111	1.77738	152.906	1.83897	153.202	1.88882	152.906	1.96208	152.905	1.98965	152.905	2.0223	153.593	1.99849	152.904	1.95209
153.455	1.77694	153.25	1.83872	153.546	1.88821	153.25	1.96005	153.249	1.98886	153.25	2.02169	153.938	1.99707	153.249	1.95263
153.799	1.77774	153.594	1.838	153.891	1.8867	153.594	1.95969	153.594	1.98749	153.594	2.02025	154.282	1.99659	153.593	1.95149
154.144	1.77694	153.939	1.83791	154.235	1.88713	153.939	1.95987	153.938	1.9874	153.938	2.01953	154.626	1.99599	153.937	1.95132
154.488	1.77619	154.283	1.83783	154.58	1.8863	154.283	1.95864	154.282	1.98601	154.283	2.01817	154.971	1.99542	154.282	1.95019
154.832	1.77515	154.627	1.83761	154.924	1.88549	154.627	1.95729	154.627	1.98509	154.627	2.01708	155.315	1.99424	154.626	1.95011
155.177	1.77398	154.972	1.83765	155.268	1.88432	154.972	1.95642	154.971	1.98331	154.971	2.01601	155.659	1.99378	154.971	1.94982
155.521	1.77449	155.316	1.8378	155.613	1.88374	155.316	1.95512	155.316	1.98231	155.316	2.01465	156.004	1.99221	155.315	1.94926
155.866	1.77489	155.66	1.83794	155.957	1.88356	155.66	1.95433	155.66	1.98143	155.66	2.01402	156.348	1.99185	155.659	1.9489
156.21	1.77393	156.005	1.83593	156.301	1.88324	156.005	1.95427	156.004	1.98083	156.004	2.01284	156.692	1.99056	156.004	1.94814
156.554	1.77364	156.349	1.83501	156.646	1.88265	156.349	1.95256	156.349	1.97942	156.349	2.01107	157.037	1.98989	156.348	1.94847
156.899	1.77335	156.694	1.83509	156.99	1.88179	156.693	1.95255	156.693	1.97817	156.693	2.01027	157.381	1.98995	156.692	1.94791
157.243	1.77332	157.038	1.8334	157.334	1.88165	157.038	1.95209	157.037	1.97774	157.037	2.01128	157.725	1.98956	157.037	1.94677
157.587	1.77249	157.382	1.83437	157.679	1.88135	157.382	1.95063	157.382	1.97634	157.382	2.01004	158.07	1.98856	157.381	1.94579
157.932	1.77351	157.727	1.83388	158.023	1.88114	157.726	1.95047	157.726	1.97604	157.726	2.00827	158.414	1.98845	157.725	1.94629
158.276	1.77322	158.071	1.83269	158.367	1.88	158.071	1.95058	158.07	1.97481	158.07	2.00836	158.758	1.98786	158.07	1.94613
158.62	1.77285	158.415	1.83181	158.712	1.87992	158.415	1.94979	158.415	1.97468	158.415	2.00737	159.103	1.98766	158.414	1.94701
158.965	1.77274	158.76	1.83247	159.056	1.87993	158.759	1.94828	158.759	1.97342	158.759	2.00757	159.447	1.9864	158.758	1.94539
159.309	1.77143	159.104	1.83141	159.4	1.87935	159.104	1.94763	159.103	1.97272	159.104	2.00571	159.792	1.98668	159.103	1.94507
159.653	1.77091	159.448	1.831	159.745	1.87808	159.448	1.94728	159.448	1.97296	159.448	2.00482	160.136	1.98642	159.447	1.94458
159.998	1.77002	159.793	1.83069	160.089	1.8774	159.793	1.9469	159.792	1.97186	159.792	2.00302	160.48	1.98568	159.791	1.94446
160.342	1.76979	160.137	1.83134	160.434	1.87677	160.137	1.94601	160.137	1.97148	160.137	2.00248	160.825	1.98526	160.136	1.94414
160.687	1.76881	160.481	1.8313	160.778	1.87568	160.481	1.94486	160.481	1.96983	160.481	2.00209	161.169	1.98376	160.48	1.94438
161.031	1.76925	160.826	1.83141	161.122	1.87479	160.826	1.94377	160.825	1.96958	160.825	2.00113	161.513	1.98355	160.825	1.94306
161.375	1.76913	161.17	1.82967	161.467	1.87526	161.17	1.94296	161.17	1.96948	161.17	2.00042	161.858	1.98285	161.169	1.94312
161.72	1.76887	161.514	1.82862	161.811	1.87524	161.514	1.94289	161.514	1.96797	161.514	1.99974	162.202	1.98074	161.513	1.94236
162.064	1.76843	161.859	1.82822	162.155	1.87518	161.859	1.94278	161.858	1.96698	161.858	1.99944	162.546	1.98079	161.858	1.94174
162.408	1.76889	162.203	1.8293	162.5	1.87447	162.203	1.94242	162.203	1.96605	162.203	1.9985	162.891	1.98052	162.202	1.94065
162.753	1.7677	162.548	1.82942	162.844	1.87395	162.547	1.94113	162.547	1.96585	162.547	1.99758	163.235	1.98082	162.546	1.94061
163.097	1.76677	162.892	1.82903	163.188	1.87373	162.892	1.94042	162.891	1.96444	162.891	1.99734	163.579	1.98055	162.891	1.94079
163.441	1.76608	163.236	1.82841	163.533	1.87285	163.236	1.9409	163.236	1.96496	163.236	1.99604	163.924	1.98054	163.235	1.94095
163.786	1.76606	163.581	1.8288	163.877	1.87273	163.58	1.93957	163.58	1.96373	163.58	1.99593	164.268	1.97963	163.579	1.94101
164.13	1.76668	163.925	1.82839	164.221	1.87265	163.925	1.93881	163.924	1.96379	163.924	1.99502	164.612	1.97932	163.924	1.94092
164.475	1.76671	164.269	1.82698	164.566	1.87248	164.269	1.93812	164.269	1.963	164.269	1.99441	164.957	1.97879	164.268	1.94057
164.819	1.76683	164.614	1.82622	164.91	1.87212	164.614	1.93763	164.613	1.96186	164.613	1.994	165.301	1.97786	164.612	1.93951
165.163	1.76693	164.958	1.82581	165.254	1.87167	164.958	1.93716	164.957	1.96127	164.957	1.99288	165.646	1.97787	164.957	1.93953
165.508	1.76632	165.302	1.8267	165.599	1.87071	165.302	1.9362	165.302	1.96069	165.302	1.99327	165.99	1.97743	165.301	1.93869
165.852	1.76617	165.647	1.82683	165.943	1.87011	165.647	1.93518	165.646	1.96051	165.646	1.99266	166.334	1.97702	165.645	1.9395
166.196	1.76536	165.991	1.82583	166.288	1.87013	165.991	1.93477	165.991	1.95902	165.991	1.99222	166.679	1.97661	165.99	1.93935
166.541	1.76565	166.335	1.82608	166.632	1.86922	166.335	1.93436	166.335	1.95801	166.335	1.99061	167.023	1.97654	166.334	1.93851
166.885	1.76631	166.68	1.82607	166.976	1.86906	166.68	1.93398	166.679	1.95704	166.679	1.99039	167.367	1.97509	166.679	1.9374
167.229	1.76532	167.024	1.82581	167.321	1.86935	167.024	1.93472	167.024	1.95544	167.024	1.98988	167.712	1.97528	167.023	1.93755
167.574	1.76471	167.369	1.82462	167.665	1.86896	167.368	1.93405	167.368	1.95593	167.368	1.98894	168.056	1.97452	167.367	1.93698
167.918	1.76407	167.713	1.82589	168.009	1.86916	167.713	1.93286	167.712	1.95575	167.712	1.98927	168.4	1.97398	167.712	1.9372
168.263	1.76367	168.057	1.82561	168.354	1.86872	168.057	1.93258	168.057	1.95576	168.057	1.98868	168.745	1.97307	168.056	1.93702
168.607	1.76348	168.402	1.82579	168.698	1.86805	168.401	1.93114	168.401	1.95513	168.401	1.98869	169.089	1.97232	168.4	1.93664
168.951	1.76289	168.746	1.82582	169.042	1.86713	168.746	1.93082	168.745	1.95446	168.745	1.9887	169.433	1.97127	168.745	1.93597
169.296	1.76286	169.09	1.82488	169.387	1.86682	169.09	1.93058	169.09	1.95501	169.09	1.98714	169.778	1.97129	169.089	1.93599
169.64	1.76234	169.435	1.82398	169.731	1.86687	169.434	1.9304	169.434	1.95555	169.434	1.98679	170.122	1.97004	169.433	1.93634
169.984	1.7617	169.779	1.82394	170.075	1.86657	169.779	1.93053	169.778	1.95508	169.779	1.98754	170.467	1.9704	169.778	1.93525
170.329	1.76194	170.123	1.8229	170.42	1.86595	170.123	1.92942	170.123	1.95394	170.123	1.987	170.811	1.97029	170.122	1.93503
170.673	1.7622	170.468	1.82183	170.764	1.86612	170.467	1.92915	170.467	1.9542	170.467	1.98624	171.155	1.97035	170.466	1.93528
171.017	1.76179	170.812	1.82261	171.108	1.86546	170.812	1.92891	170.811	1.95281	170.812	1.98468	171.5	1.97025	170.811	1.93396
171.362	1.76179	171.157	1.82162	171.453	1.86454	171.156	1.92809	171.156	1.9531	171.156	1.98455	171.844	1.96917	171.155	1.93341
171.706	1.76177	171.501	1.82168	171.797	1.86438	171.5	1.92744	171.5	1.95241	171.5	1.98435	172.188	1.96839	171.499	1.93365
172.05	1.76141	171.845	1.82102	172.141	1.86459	171.845	1.92698	171.845	1.95066	171.845	1.98432	172.533	1.96801	171.844	1.93416
172.395	1.7606	172.19	1.82054	172.486	1.86401	172.189	1.92702	172.189	1.95008	172.189	1.98363	172.877	1.96773	172.188	1.93463
172.739	1.76059	172.534	1.82082	172.83	1.8638	172.534	1.92721	172.533	1.94936	172.533	1.98262	173.221	1.96732	172.532	1.93384
173.084	1.75982	172.878	1.82039	173.174	1.86325	172.878	1.92684	172.878	1.94955	172.878	1.98279	173.566	1.96801	172.877	1.93386
173.428	1.76036	173.223	1.81886	173.519	1.86273	173.222	1.92681	173.222	1.94968	173.222	1.98214	173.91	1.96704	173.221	1.93308
173.772	1.75983	173.567	1.81901	173.863	1.86249	173.567	1.92601	173.566	1.94944	173.566	1.98221	174.254	1.96734	173.566	1.93357
174.117	1.76033	173.911	1.81951	174.208	1.86151	173.911	1.92493	173.911	1.94867	173.911	1.98083	174.599	1.96664	173.91	1.93219
174.461	1.76013	174.256	1.81935	174.552	1.86078	174.255	1.92453	174.255	1.94799	174.255	1.98028	174.943	1.96634	174.254	1.93268
174.805	1.75951	174.6	1.81753	174.896	1.86038	174.6	1.92453	174.599	1.94811	174.599	1.9802	175.287	1.96577	174.599	1.93187
175.15	1.75973	174.944	1.81672	175.241	1.85958	174.944	1.92365	174.944	1.94766	174.944	1.97992	175.632	1.96548	174.943	1.93145
175.494	1.76003	175.289	1.81637	175.585	1.85976	175.288	1.92391	175.288	1.94729	175.288	1.97912	175.976	1.96498	175.287	1.93101
175.838	1.76021	175.633	1.81787	175.929	1.85913	175.633	1.92317	175.632	1.94799	175.632	1.97895	176.32	1.96423	175.632	1.93153
176.183	1.76017	175.977	1.81697	176.274	1.85979	175.977	1.92278	175.977	1.94809	175.977	1.97805	176.665	1.96399	175.976	1.93141
176.527	1.75904	176.322	1.81628	176.618	1.8591	176.321	1.92328	176.321	1.94658	176.321	1.97757	177.009	1.96406	176.32	1.93133
176.871	1.75874	176.666	1.81583	176.962	1.85891	176.666	1.92255	176.666	1.94582	176.666	1.9776	177.354	1.96376	176.665	1.93038
177.216	1.759	177.011	1.81617	177.307	1.85809	177.01	1.92218	177.01	1.94537	177.01	1.97713	177.698	1.96356	177.009	1.92968
177.56	1.75909	177.355	1.81509	177.651	1.85793	177.354	1.92201	177.354	1.94527	177.354	1.97755	178.042	1.96296	177.353	1.92931
177.904	1.76002	177.699	1.81602	177.996	1.85763	177.699	1.92107	177.699	1.94441	177.699	1.97691	178.387	1.96272	177.698	1.93012
178.249	1.75944	178.044	1.81556	178.34	1.85799	178.043	1.92037	178.043	1.94426	178.043	1.97602	178.731	1.96253	178.042	1.92939
178.593	1.759	178.388	1.81569	178.684	1.85806	178.387	1.92004	178.387	1.94399	178.387	1.97534	179.075	1.96142	178.386	1.92927
178.938	1.75938	178.732	1.81467	179.029	1.85773	178.732	1.91938	178.732	1.94325	178.732	1.97513	179.42	1.96115	178.731	1.92936
179.282	1.75991	179.077	1.81433	179.373	1.85703	179.076	1.91918	179.076	1.94256	179.076	1.97414	179.764	1.96098	179.075	1.92964
179.626	1.75892	179.421	1.81539	179.717	1.85705	179.421	1.91837	179.42	1.94207	179.42	1.97437	180.108	1.96156	179.42	1.92996
179.971	1.75828	179.766	1.81424	180.062	1.8565	179.765	1.91829	179.765	1.94172	179.765	1.97453	180.453	1.96093	179.764	1.92903
180.315	1.75747	180.11	1.81383	180.406	1.85636	180.109	1.91787	180.109	1.94137	180.109	1.97459	180.797	1.96048	180.108	1.92796
180.659	1.75837	180.454	1.81426	180.75	1.85613	180.454	1.91844	180.453	1.94014	180.453	1.97407	181.141	1.96025	180.453	1.92835
181.004	1.757	180.799	1.81285	181.095	1.85581	180.798	1.91754	180.798	1.94119	180.798	1.97397	181.486	1.96035	180.797	1.92854
181.348	1.75662	181.143	1.81278	181.439	1.85512	181.142	1.91731	181.142	1.94087	181.142	1.97423	181.83	1.96	181.141	1.92797
181.692	1.75738	181.487	1.81294	181.784	1.85542	181.487	1.91647	181.486	1.94033	181.486	1.97294	182.174	1.9598	181.486	1.92792
182.037	1.75712	181.832	1.81254	182.128	1.8552	181.831	1.91595	181.831	1.94119	181.831	1.97262	182.519	1.95935	181.83	1.92772
182.381	1.75696	182.176	1.81253	182.472	1.85429	182.175	1.91617	182.175	1.9409	182.175	1.9718	182.863	1.95987	182.174	1.92858
182.726	1.75628	182.52	1.81146	182.817	1.85419	182.52	1.91681	182.52	1.94064	182.52	1.97214	183.208	1.95978	182.519	1.92845
183.07	1.75672	182.865	1.81221	183.161	1.85429	182.864	1.91527	182.864	1.94037	182.864	1.97104	183.552	1.95983	182.863	1.92785
183.414	1.75627	183.209	1.81182	183.505	1.85442	183.208	1.91485	183.208	1.9387	183.208	1.97006	183.896	1.95897	183.207	1.92714
183.759	1.7558	183.553	1.81211	183.85	1.85438	183.553	1.91472	183.553	1.9381	183.553	1.96923	184.241	1.95921	183.552	1.92745
184.103	1.75529	183.898	1.81071	184.194	1.85342	183.897	1.91381	183.897	1.93717	183.897	1.96874	184.585	1.95835	183.896	1.92756
184.447	1.75495	184.242	1.81114	184.538	1.85332	184.241	1.91419	184.241	1.93689	184.241	1.9691	184.929	1.95796	184.24	1.92713
184.792	1.75675	184.587	1.81004	184.883	1.85286	184.586	1.91431	184.586	1.938	184.586	1.96804	185.274	1.95744	184.585	1.92727
185.136	1.75739	184.931	1.81051	185.227	1.853	184.93	1.91343	184.93	1.93761	184.93	1.96757	185.618	1.95748	184.929	1.92725
185.48	1.75611	185.275	1.8111	185.572	1.85291	185.274	1.91334	185.274	1.93608	185.274	1.96722	185.962	1.95671	185.273	1.92689
185.825	1.75699	185.62	1.80989	185.916	1.85271	185.619	1.91214	185.619	1.93573	185.619	1.96732	186.307	1.95659	185.618	1.92618
186.169	1.75564	185.964	1.81036	186.26	1.85219	185.963	1.91205	185.963	1.93667	185.963	1.96667	186.651	1.95667	185.962	1.92615
186.513	1.75563	186.308	1.81053	186.605	1.85191	186.308	1.91205	186.308	1.93593	186.307	1.9662	186.995	1.95604	186.306	1.92602
186.858	1.75581	186.653	1.80982	186.949	1.85155	186.652	1.91163	186.652	1.93518	186.652	1.96565	187.34	1.95594	186.651	1.92616
187.202	1.75603	186.997	1.81039	187.293	1.85206	186.996	1.91154	186.996	1.93455	186.996	1.96568	187.684	1.95609	186.995	1.92647
187.546	1.75624	187.341	1.81091	187.638	1.8513	187.341	1.91116	187.341	1.93411	187.341	1.96532	188.028	1.9564	187.34	1.92555
187.891	1.75599	187.686	1.80979	187.982	1.85136	187.685	1.91151	187.685	1.93348	187.685	1.96532	188.373	1.95573	187.684	1.92531
188.235	1.75584	188.03	1.80976	188.326	1.85118	188.029	1.91068	188.029	1.93343	188.029	1.96493	188.717	1.95464	188.028	1.92504
188.579	1.75573	188.374	1.80904	188.671	1.85083	188.374	1.90996	188.374	1.93312	188.374	1.96515	189.062	1.95406	188.373	1.92436
188.924	1.75596	188.719	1.80919	189.015	1.85007	188.718	1.91016	188.718	1.9329	188.718	1.96433	189.406	1.95405	188.717	1.92474
189.268	1.75523	189.063	1.80976	189.36	1.85033	189.062	1.91102	189.062	1.93257	189.062	1.96457	189.75	1.95302	189.061	1.92463
189.613	1.75434	189.407	1.80977	189.704	1.84959	189.407	1.91048	189.407	1.93205	189.407	1.96409	190.095	1.95363	189.406	1.92404
189.957	1.75383	189.752	1.80988	190.048	1.84929	189.751	1.9089	189.751	1.93257	189.751	1.96357	190.439	1.95296	189.75	1.92343
190.301	1.75559	190.096	1.80851	190.393	1.84926	190.095	1.90903	190.095	1.93056	190.095	1.96349	190.783	1.95343	190.094	1.9248
190.646	1.75488	190.44	1.80862	190.737	1.84862	190.44	1.90875	190.44	1.93007	190.44	1.96337	191.128	1.95384	190.439	1.92398
190.99	1.75382	190.785	1.80822	191.081	1.84874	190.784	1.90836	190.784	1.9302	190.784	1.96335	191.472	1.95362	190.783	1.92358
191.334	1.75439	191.129	1.80861	191.426	1.84791	191.129	1.90774	191.128	1.93017	191.128	1.96207	191.816	1.95252	191.127	1.92421
191.679	1.75334	191.474	1.80926	191.77	1.84832	191.473	1.90747	191.473	1.93052	191.473	1.96118	192.161	1.95254	191.472	1.92339
192.023	1.75302	191.818	1.80929	192.114	1.84809	191.817	1.90723	191.817	1.93055	191.817	1.96101	192.505	1.95255	191.816	1.92323
192.367	1.753	192.162	1.80845	192.459	1.84813	192.162	1.90704	192.161	1.9307	192.161	1.96126	192.849	1.95192	192.161	1.92215
192.712	1.75251	192.507	1.80881	192.803	1.84793	192.506	1.9061	192.506	1.92962	192.506	1.9611	193.194	1.95184	192.505	1.9225
193.056	1.75279	192.851	1.80912	193.147	1.84842	192.85	1.9072	192.85	1.9277	192.85	1.96144	193.538	1.95175	192.849	1.92203
193.4	1.75309	193.195	1.80909	193.492	1.84781	193.195	1.90651	193.195	1.92815	193.194	1.96101	193.882	1.95122	193.194	1.92216
193.745	1.75268	193.54	1.80856	193.836	1.84773	193.539	1.9062	193.539	1.92803	193.539	1.96074	194.227	1.95157	193.538	1.92131
194.089	1.75286	193.884	1.80797	194.181	1.84695	193.883	1.90515	193.883	1.92773	193.883	1.9605	194.571	1.95166	193.882	1.92186
194.433	1.75303	194.228	1.8089	194.525	1.84714	194.228	1.90432	194.228	1.92705	194.227	1.96036	194.915	1.95007	194.227	1.92099
194.778	1.75388	194.573	1.80703	194.869	1.84673	194.572	1.90437	194.572	1.92733	194.572	1.95971	195.26	1.95065	194.571	1.9219
195.122	1.75392	194.917	1.80767	195.214	1.8465	194.916	1.90429	194.916	1.92714	194.916	1.95944	195.604	1.94986	194.915	1.92125
195.467	1.75358	195.262	1.80792	195.558	1.84667	195.261	1.90317	195.261	1.92772	195.261	1.95907	195.948	1.94942	195.26	1.92173
195.811	1.75377	195.606	1.80778	195.902	1.84621	195.605	1.90344	195.605	1.92676	195.605	1.95825	196.293	1.94906	195.604	1.92226
196.155	1.75401	195.95	1.80786	196.247	1.84578	195.949	1.90272	195.949	1.92598	195.949	1.95873	196.637	1.94894	195.948	1.92217
196.5	1.75398	196.295	1.80738	196.591	1.84578	196.294	1.90378	196.294	1.92619	196.294	1.95818	196.982	1.94949	196.293	1.92069
196.844	1.75375	196.639	1.80739	196.935	1.84559	196.638	1.90303	196.638	1.9255	196.638	1.95758	197.326	1.94984	196.637	1.92083
197.188	1.75435	196.983	1.80627	197.28	1.84592	196.982	1.90262	196.982	1.92457	196.982	1.95714	197.67	1.95382	196.981	1.9197
197.533	1.76222	197.328	1.80569	197.624	1.84494	197.327	1.90291	197.327	1.92584	197.327	1.95729	198.015	2.26426	197.326	1.91885
197.877	1.78286	197.672	1.80552	197.969	1.84468	197.671	1.90231	197.671	1.92526	197.671	1.95636	198.359	2.31666	197.67	1.91972
198.221	1.78686	198.016	1.80625	198.313	1.90513	198.016	1.90307	198.015	1.92472	198.015	1.95579	198.703	2.33164	198.015	1.92065
198.566	1.78974	198.361	1.80786	198.657	1.94319	198.36	1.90275	198.36	2.19804	198.36	2.09318	199.048	2.34055	198.359	2.02504
198.91	1.79156	198.705	1.83669	199.002	1.95138	198.704	2.06479	198.704	2.27793	198.704	2.44641	199.392	2.3478	198.703	2.09783
199.254	1.79405	199.049	1.85927	199.346	1.95646	199.049	2.11037	199.048	2.2961	199.048	2.48128	199.736	2.35216	199.048	2.10913
199.599	1.79471	199.394	1.86385	199.69	1.95963	199.393	2.12186	199.393	2.30708	199.393	2.49717	200.081	2.35717	199.392	2.1157
199.943	1.79694	199.738	1.8675	200.035	1.96321	199.737	2.12956	199.737	2.31485	199.737	2.50674	200.425	2.36096	199.736	2.11912
200.287	1.79868	200.083	1.87061	200.379	1.96517	200.082	2.13443	200.082	2.3205	200.082	2.51473	200.769	2.36383	200.081	2.12341
200.632	1.80059	200.427	1.87368	200.723	1.96759	200.426	2.13782	200.426	2.32559	200.426	2.52056	201.114	2.36587	200.425	2.12559
200.976	1.80043	200.771	1.87503	201.068	1.96971	200.77	2.14291	200.77	2.3287	200.77	2.5262	201.458	2.36789	200.769	2.12643
201.321	1.80158	201.116	1.87712	201.412	1.97177	201.115	2.14517	201.115	2.33167	201.115	2.53037	201.802	2.37015	201.114	2.12903
201.665	1.80187	201.46	1.87804	201.756	1.97381	201.459	2.14829	201.459	2.33505	201.459	2.53216	202.147	2.37258	201.458	2.13128
202.009	1.80259	201.804	1.87959	202.101	1.976	201.803	2.15172	201.803	2.33865	201.803	2.53593	202.491	2.37295	201.802	2.13273
202.354	1.80416	202.149	1.88268	202.445	1.97737	202.148	2.15299	202.148	2.341	202.148	2.53889	202.836	2.37372	202.147	2.13366
202.698	1.80455	202.493	1.88306	202.79	1.97908	202.492	2.1552	202.492	2.34339	202.492	2.54163	203.18	2.37599	202.491	2.13511
203.042	1.8065	202.837	1.88524	203.134	1.98069	202.837	2.15841	202.836	2.34733	202.836	2.54354	203.524	2.37771	202.835	2.13705
203.387	1.80675	203.182	1.88512	203.478	1.98173	203.181	2.161	203.181	2.34882	203.181	2.54703	203.869	2.38	203.18	2.13827
203.731	1.80732	203.526	1.88602	203.823	1.98362	203.525	2.1626	203.525	2.35048	203.525	2.54848	204.213	2.38129	203.524	2.13924
204.075	1.80874	203.87	1.88647	204.167	1.98474	203.87	2.16394	203.869	2.3522	203.869	2.54931	204.557	2.38199	203.869	2.14005
204.42	1.80833	204.215	1.88804	204.511	1.98632	204.214	2.16592	204.214	2.35334	204.214	2.55203	204.902	2.38319	204.213	2.14088
204.764	1.80958	204.559	1.8889	204.856	1.98844	204.558	2.16762	204.558	2.3573	204.558	2.55493	205.246	2.3847	204.557	2.14218
205.108	1.80964	204.903	1.88911	205.2	1.99027	204.903	2.1703	204.902	2.35755	204.903	2.55595	205.59	2.38563	204.902	2.14411
205.453	1.81004	205.248	1.88996	205.544	1.9913	205.247	2.17032	205.247	2.35941	205.247	2.55795	205.935	2.38517	205.246	2.14466
205.797	1.81121	205.592	1.88977	205.889	1.9924	205.591	2.17237	205.591	2.36102	205.591	2.5588	206.279	2.38639	205.59	2.14684
206.142	1.81217	205.936	1.89148	206.233	1.99297	205.936	2.17341	205.936	2.36228	205.936	2.55876	206.623	2.38742	205.935	2.14752
206.486	1.81277	206.281	1.89278	206.577	1.99401	206.28	2.17459	206.28	2.36464	206.28	2.56049	206.968	2.38766	206.279	2.14825
206.83	1.81458	206.625	1.89258	206.922	1.99503	206.624	2.17594	206.624	2.36439	206.624	2.56156	207.312	2.388	206.623	2.14721
207.175	1.81514	206.97	1.89535	207.266	1.99629	206.969	2.17752	206.969	2.36664	206.969	2.56408	207.657	2.38825	206.968	2.14716
207.519	1.81559	207.314	1.89617	207.61	1.99672	207.313	2.17858	207.313	2.36702	207.313	2.56623	208.001	2.38915	207.312	2.14854
207.863	1.81721	207.658	1.89676	207.955	1.99787	207.657	2.18132	207.657	2.3678	207.657	2.56528	208.345	2.38997	207.656	2.14941
208.208	1.81733	208.003	1.89789	208.299	1.99831	208.002	2.18257	208.002	2.37034	208.002	2.56613	208.69	2.39044	208.001	2.14958
208.552	1.81732	208.347	1.89878	208.643	1.99906	208.346	2.18299	208.346	2.37043	208.346	2.56724	209.034	2.39211	208.345	2.14933
208.896	1.81806	208.691	1.89995	208.988	2.00089	208.69	2.18446	208.69	2.37107	208.69	2.56918	209.378	2.39263	208.689	2.14988
209.241	1.81803	209.036	1.90074	209.332	2.0013	209.035	2.18496	209.035	2.37166	209.035	2.57114	209.723	2.39266	209.034	2.14939
209.585	1.81866	209.38	1.90306	209.677	2.00254	209.379	2.18519	209.379	2.37328	209.379	2.5726	210.067	2.39304	209.378	2.14993
209.929	1.81916	209.724	1.90309	210.021	2.00438	209.724	2.18702	209.723	2.37421	209.723	2.57227	210.411	2.39333	209.723	2.15078
210.274	1.81973	210.069	1.90208	210.365	2.00495	210.068	2.18781	210.068	2.37358	210.068	2.57251	210.756	2.39577	210.067	2.15133
210.618	1.81948	210.413	1.90262	210.71	2.00583	210.412	2.18973	210.412	2.37698	210.412	2.57263	211.1	2.39468	210.411	2.15186
210.963	1.81978	210.757	1.9043	211.054	2.00694	210.757	2.18994	210.756	2.37737	210.757	2.57487	211.444	2.39596	210.756	2.15088
211.307	1.82001	211.102	1.90473	211.398	2.00783	211.101	2.19166	211.101	2.37935	211.101	2.57619	211.789	2.3954	211.1	2.15189
211.651	1.82017	211.446	1.90541	211.743	2.00836	211.445	2.1934	211.445	2.37976	211.445	2.57443	212.133	2.39516	211.444	2.15227
211.996	1.82095	211.79	1.90579	212.087	2.00847	211.79	2.1941	211.789	2.38085	211.79	2.57667	212.477	2.39523	211.789	2.15214
212.34	1.82206	212.135	1.9082	212.431	2.00971	212.134	2.19576	212.134	2.38137	212.134	2.57755	212.822	2.39638	212.133	2.15285
212.684	1.82325	212.479	1.90878	212.776	2.01034	212.478	2.19726	212.478	2.38157	212.478	2.57957	213.166	2.39757	212.477	2.15349
213.029	1.82421	212.823	1.90927	213.12	2.0115	212.823	2.19793	212.823	2.38344	212.823	2.57822	213.511	2.39736	212.822	2.15407
213.373	1.82405	213.168	1.90971	213.464	2.01322	213.167	2.1995	213.167	2.38347	213.167	2.57988	213.855	2.39664	213.166	2.1546
213.717	1.82478	213.512	1.91105	213.809	2.01461	213.511	2.19916	213.511	2.38399	213.511	2.58048	214.199	2.39905	213.51	2.15585
214.062	1.82574	213.856	1.91267	214.153	2.01497	213.856	2.2002	213.856	2.38417	213.856	2.58006	214.544	2.39863	213.855	2.15585
214.406	1.8268	214.201	1.91258	214.497	2.01607	214.2	2.20109	214.2	2.38589	214.2	2.57946	214.888	2.39819	214.199	2.15654
214.75	1.82626	214.545	1.91203	214.842	2.01662	214.544	2.20293	214.544	2.38631	214.544	2.57838	215.232	2.40012	214.543	2.1561
215.095	1.82536	214.89	1.91281	215.186	2.01827	214.889	2.204	214.889	2.38563	214.889	2.5801	215.577	2.39892	214.888	2.15715
215.439	1.82709	215.234	1.91398	215.53	2.0185	215.233	2.2032	215.233	2.38612	215.233	2.58103	215.921	2.3994	215.232	2.15639
215.784	1.82811	215.578	1.91437	215.875	2.02023	215.578	2.2058	215.577	2.38992	215.577	2.58141	216.265	2.40079	215.577	2.15713
216.128	1.82779	215.923	1.91538	216.219	2.02091	215.922	2.20648	215.922	2.38891	215.922	2.58271	216.61	2.40178	215.921	2.15727
216.472	1.82728	216.267	1.91638	216.564	2.02125	216.266	2.20705	216.266	2.38886	216.266	2.58329	216.954	2.40166	216.265	2.15729
216.817	1.82819	216.611	1.91629	216.908	2.02172	216.611	2.20754	216.61	2.38943	216.611	2.58448	217.298	2.40059	216.61	2.15727
217.161	1.82878	216.956	1.9167	217.252	2.02218	216.955	2.20889	216.955	2.39162	216.955	2.58521	217.643	2.40195	216.954	2.15799
217.505	1.83083	217.3	1.91704	217.597	2.02321	217.299	2.20969	217.299	2.39166	217.299	2.58556	217.987	2.40208	217.298	2.15832
217.85	1.83047	217.644	1.91767	217.941	2.02446	217.644	2.21028	217.643	2.3932	217.644	2.58691	218.331	2.40337	217.643	2.15887
218.194	1.83096	217.989	1.91813	218.285	2.02551	217.988	2.21111	217.988	2.39364	217.988	2.58719	218.676	2.40356	217.987	2.16037
218.538	1.83194	218.333	1.91901	218.63	2.02564	218.332	2.21145	218.332	2.3944	218.332	2.58702	219.02	2.40365	218.331	2.16062
218.883	1.83284	218.677	1.91959	218.974	2.02659	218.677	2.21304	218.676	2.39547	218.677	2.58789	219.365	2.40448	218.676	2.15992
219.227	1.8329	219.022	1.92071	219.318	2.02745	219.021	2.21419	219.021	2.39711	219.021	2.58782	219.709	2.40453	219.02	2.15979
219.571	1.83421	219.366	1.92166	219.663	2.02815	219.365	2.21483	219.365	2.39721	219.365	2.58798	220.053	2.40509	219.364	2.16052
219.916	1.83443	219.71	1.92354	220.007	2.02871	219.71	2.21536	219.71	2.39784	219.71	2.58981	220.398	2.40527	219.709	2.1609
220.26	1.83507	220.055	1.92328	220.351	2.02925	220.054	2.2159	220.054	2.39878	220.054	2.58963	220.742	2.40629	220.053	2.16119
220.605	1.83568	220.399	1.92453	220.696	2.02942	220.399	2.21735	220.398	2.40054	220.398	2.5904	221.086	2.40574	220.397	2.16135
220.949	1.83619	220.744	1.92636	221.04	2.03041	220.743	2.2184	220.743	2.39868	220.743	2.59251	221.431	2.40695	220.742	2.16206
221.293	1.83654	221.088	1.9277	221.384	2.03103	221.087	2.21972	221.087	2.39888	221.087	2.59287	221.775	2.40748	221.086	2.1618
221.638	1.83705	221.432	1.92755	221.729	2.03195	221.432	2.21972	221.431	2.40111	221.432	2.59342	222.119	2.40652	221.43	2.16232
221.982	1.83818	221.777	1.92777	222.073	2.03172	221.776	2.2215	221.776	2.40259	221.776	2.59206	222.464	2.40743	221.775	2.16159
222.326	1.83812	222.121	1.92849	222.417	2.0328	222.12	2.2227	222.12	2.40255	222.12	2.5932	222.808	2.40751	222.119	2.16216
222.671	1.83804	222.465	1.92993	222.762	2.03361	222.465	2.22308	222.464	2.40349	222.465	2.59316	223.152	2.40841	222.464	2.16258
223.015	1.83796	222.81	1.93071	223.106	2.03501	222.809	2.22291	222.809	2.40297	222.809	2.59476	223.497	2.40949	222.808	2.16267
223.359	1.83843	223.154	1.93097	223.451	2.03533	223.153	2.22405	223.153	2.40349	223.153	2.59388	223.841	2.40889	223.152	2.16316
223.704	1.8388	223.498	1.93109	223.795	2.03652	223.498	2.2244	223.497	2.40532	223.498	2.59463	224.185	2.4098	223.497	2.16216
224.048	1.83976	223.843	1.93206	224.139	2.03658	223.842	2.22692	223.842	2.40612	223.842	2.59535	224.53	2.40925	223.841	2.16417
224.392	1.83947	224.187	1.93183	224.484	2.03724	224.186	2.22712	224.186	2.40653	224.186	2.59651	224.874	2.41107	224.185	2.1635
224.737	1.8401	224.531	1.93234	224.828	2.03787	224.531	2.22721	224.53	2.40692	224.531	2.59594	225.218	2.41063	224.53	2.16446
225.081	1.84021	224.876	1.93307	225.172	2.03914	224.875	2.22853	224.875	2.40828	224.875	2.59574	225.563	2.41011	224.874	2.16524
225.425	1.84039	225.22	1.93286	225.517	2.03938	225.219	2.229	225.219	2.40844	225.22	2.5966	225.907	2.41069	225.218	2.16516
225.77	1.8409	225.564	1.93382	225.861	2.03865	225.564	2.22994	225.564	2.40889	225.564	2.59678	226.252	2.41132	225.563	2.16556
226.114	1.84279	225.909	1.93339	226.205	2.04008	225.908	2.22952	225.908	2.4087	225.908	2.59688	226.596	2.4106	225.907	2.16617
226.458	1.84316	226.253	1.93428	226.55	2.04033	226.252	2.22965	226.252	2.40915	226.253	2.59707	226.94	2.41092	226.251	2.16483
226.803	1.84342	226.597	1.93539	226.894	2.04114	226.597	2.23092	226.597	2.4077	226.597	2.59609	227.285	2.41159	226.596	2.16517
227.147	1.84256	226.942	1.93608	227.238	2.04215	226.941	2.23098	226.941	2.40792	226.941	2.5964	227.629	2.41119	226.94	2.16514
227.492	1.84185	227.286	1.93605	227.583	2.04277	227.285	2.23118	227.285	2.40874	227.286	2.5974	227.973	2.36301	227.284	2.16513
227.836	1.83271	227.63	1.93802	227.927	2.04141	227.63	2.23192	227.63	2.41017	227.63	2.59694	228.318	2.14028	227.629	2.16565
228.18	1.82299	227.975	1.93782	228.271	1.98411	227.974	2.23266	227.974	2.4099	227.974	2.59894	228.662	2.10647	227.973	2.16671
228.525	1.8196	228.319	1.93865	228.616	1.9682	228.319	2.23332	228.318	2.34757	228.319	2.45817	229.006	2.09174	228.317	2.10339
228.869	1.81645	228.664	1.91979	228.96	1.96127	228.663	2.23305	228.663	2.1482	228.663	2.20521	229.351	2.08159	228.662	2.02055
229.213	1.81524	229.008	1.9038	229.305	1.956	229.007	2.17896	229.007	2.11677	229.007	2.16988	229.695	2.07508	229.006	2.00663
229.558	1.81393	229.352	1.89892	229.649	1.95276	229.352	2.08199	229.351	2.10137	229.352	2.15156	230.039	2.06814	229.35	1.99985
229.902	1.81341	229.697	1.89524	229.993	1.9501	229.696	2.06531	229.696	2.09093	229.696	2.13766	230.384	2.0627	229.695	1.99471
230.246	1.81152	230.041	1.892	230.338	1.94795	230.04	2.05614	230.04	2.08262	230.04	2.12809	230.728	2.05871	230.039	1.99056
230.591	1.8102	230.385	1.88936	230.682	1.94594	230.385	2.05028	230.384	2.07584	230.385	2.11994	231.072	2.05435	230.383	1.98761
230.935	1.80999	230.73	1.88818	231.026	1.94328	230.729	2.04508	230.729	2.07066	230.729	2.11289	231.417	2.051	230.728	1.98478
231.28	1.80916	231.074	1.88832	231.371	1.94147	231.073	2.04063	231.073	2.06521	231.074	2.10735	231.761	2.04711	231.072	1.98342
231.624	1.80788	231.418	1.88595	231.715	1.93975	231.418	2.03657	231.418	2.06025	231.418	2.10213	232.106	2.04419	231.417	1.98094
231.968	1.80705	231.763	1.88443	232.059	1.93798	231.762	2.03315	231.762	2.05623	231.762	2.0979	232.45	2.04124	231.761	1.97883
232.313	1.80728	232.107	1.8841	232.404	1.93592	232.106	2.03041	232.106	2.05122	232.107	2.09265	232.794	2.03885	232.105	1.97633
232.657	1.80612	232.451	1.88267	232.748	1.93501	232.451	2.02767	232.451	2.04844	232.451	2.08818	233.139	2.03684	232.45	1.9754
233.001	1.80426	232.796	1.88203	233.092	1.93357	232.795	2.02392	232.795	2.04536	232.795	2.08431	233.483	2.03418	232.794	1.97394
233.346	1.80432	233.14	1.87925	233.437	1.93203	233.139	2.02211	233.139	2.04337	233.14	2.08127	233.827	2.03237	233.138	1.97213
233.69	1.80496	233.484	1.8782	233.781	1.93183	233.484	2.01982	233.484	2.04155	233.484	2.07754	234.172	2.03012	233.483	1.97068
234.034	1.80401	233.829	1.87793	234.125	1.93024	233.828	2.01796	233.828	2.03742	233.828	2.07508	234.516	2.02874	233.827	1.96994
234.379	1.80347	234.173	1.87659	234.47	1.929	234.173	2.01632	234.172	2.03451	234.173	2.07211	234.86	2.02743	234.171	1.96897
234.723	1.80287	234.518	1.87696	234.814	1.9275	234.517	2.01364	234.517	2.03173	234.517	2.06938	235.205	2.02576	234.516	1.96674
235.068	1.80176	234.862	1.87594	235.159	1.92714	234.861	2.01136	234.861	2.02951	234.861	2.06714	235.549	2.02346	234.86	1.9666
235.412	1.8006	235.206	1.87624	235.503	1.9251	235.206	2.00902	235.205	2.02782	235.206	2.0644	235.893	2.02172	235.204	1.96564
235.756	1.80087	235.551	1.87572	235.847	1.9244	235.55	2.00777	235.55	2.02793	235.55	2.06201	236.238	2.01964	235.549	1.96542
236.101	1.80014	235.895	1.87458	236.192	1.92357	235.894	2.00642	235.894	2.02471	235.894	2.06028	236.582	2.01866	235.893	1.96356
236.445	1.80067	236.239	1.87169	236.536	1.92265	236.239	2.00461	236.239	2.02435	236.239	2.05698	236.927	2.01703	236.237	1.96246
236.789	1.80022	236.584	1.87206	236.88	1.92119	236.583	2.00256	236.583	2.02059	236.583	2.05643	237.271	2.01577	236.582	1.96231
237.134	1.79964	236.928	1.8708	237.225	1.92098	236.927	2.00138	236.927	2.01942	236.928	2.05403	237.615	2.01466	236.926	1.9621
237.478	1.79943	237.272	1.87026	237.569	1.92005	237.272	1.99975	237.272	2.01889	237.272	2.05181	237.96	2.01342	237.271	1.961
237.822	1.79838	237.617	1.87057	237.913	1.91798	237.616	1.99783	237.616	2.01883	237.616	2.05031	238.304	2.01256	237.615	1.95963
238.167	1.79923	237.961	1.86887	238.258	1.91756	237.96	1.99721	237.96	2.01608	237.961	2.049	238.648	2.01155	237.959	1.95909
238.511	1.79876	238.305	1.8687	238.602	1.91747	238.305	1.99709	238.305	2.01297	238.305	2.04698	238.993	2.01115	238.304	1.9585
238.855	1.79771	238.65	1.86791	238.946	1.91625	238.649	1.99461	238.649	2.01179	238.649	2.04461	239.337	2.00914	238.648	1.95762
239.2	1.7977	238.994	1.86862	239.291	1.91535	238.993	1.9936	238.993	2.00923	238.994	2.043	239.681	2.00855	238.992	1.95674
239.544	1.79716	239.338	1.86717	239.635	1.91424	239.338	1.99268	239.338	2.0081	239.338	2.04127	240.026	2.00713	239.337	1.95628
239.889	1.79703	239.683	1.86686	239.979	1.91364	239.682	1.99104	239.682	2.00852	239.682	2.0419	240.37	2.00645	239.681	1.95619
240.233	1.79753	240.027	1.86587	240.324	1.913	240.027	1.98955	240.026	2.00729	240.027	2.041	240.714	2.00663	240.025	1.95637
240.577	1.79628	240.371	1.86569	240.668	1.91164	240.371	1.98931	240.371	2.00681	240.371	2.03941	241.059	2.0052	240.37	1.95497
240.922	1.79552	240.716	1.86435	241.012	1.91039	240.715	1.98799	240.715	2.00534	240.715	2.03838	241.403	2.00352	240.714	1.95333
241.266	1.79494	241.06	1.86425	241.357	1.90992	241.06	1.98755	241.059	2.00408	241.06	2.0375	241.748	2.00256	241.058	1.9522
241.61	1.79449	241.405	1.86361	241.701	1.90976	241.404	1.98701	241.404	2.00218	241.404	2.03573	242.092	2.00227	241.403	1.95165
241.955	1.79447	241.749	1.86331	242.046	1.90867	241.748	1.98543	241.748	2.00021	241.748	2.0341	242.436	2.00142	241.747	1.9513
242.299	1.79362	242.093	1.86224	242.39	1.9081	242.093	1.98409	242.093	1.99849	242.093	2.03222	242.781	1.9996	242.091	1.95128
242.643	1.79272	242.438	1.86206	242.734	1.90758	242.437	1.98287	242.437	1.99985	242.437	2.03106	243.125	1.99794	242.436	1.95069
242.988	1.79242	242.782	1.86215	243.079	1.90651	242.781	1.98161	242.781	1.99598	242.782	2.03035	243.469	1.99842	242.78	1.95022
243.332	1.79144	243.126	1.86129	243.423	1.90565	243.126	1.98057	243.126	1.99505	243.126	2.02859	243.814	1.99782	243.124	1.94945
243.677	1.79185	243.471	1.86069	243.767	1.90492	243.47	1.97929	243.47	1.99494	243.47	2.02715	244.158	1.99701	243.469	1.9493
244.021	1.79216	243.815	1.86028	244.112	1.90397	243.814	1.97808	243.814	1.9926	243.815	2.02571	244.502	1.99545	243.813	1.94941
244.365	1.79154	244.159	1.85884	244.456	1.90391	244.159	1.97712	244.159	1.99209	244.159	2.02431	244.847	1.99561	244.157	1.94906
244.71	1.79042	244.504	1.85907	244.8	1.90367	244.503	1.97746	244.503	1.99124	244.503	2.02408	245.191	1.99436	244.502	1.9487
245.054	1.79139	244.848	1.85752	245.145	1.90346	244.848	1.97608	244.847	1.99148	244.848	2.02373	245.535	1.99421	244.846	1.94826
245.398	1.79079	245.192	1.85766	245.489	1.90245	245.192	1.97515	245.192	1.99038	245.192	2.02227	245.88	1.99393	245.191	1.94782
245.743	1.79005	245.537	1.85643	245.833	1.90204	245.536	1.97488	245.536	1.98972	245.536	2.02198	246.224	1.99256	245.535	1.94682
246.087	1.78985	245.881	1.85469	246.178	1.90152	245.881	1.97412	245.88	1.98778	245.881	2.02056	246.569	1.99088	245.879	1.94673
246.431	1.78862	246.226	1.85477	246.522	1.90126	246.225	1.97232	246.225	1.98743	246.225	2.01923	246.913	1.99067	246.224	1.9464
246.776	1.78929	246.57	1.85578	246.867	1.9003	246.569	1.97226	246.569	1.98633	246.569	2.01833	247.257	1.9911	246.568	1.94514
247.12	1.78789	246.914	1.85547	247.211	1.90018	246.914	1.97137	246.913	1.98511	246.914	2.01669	247.601	1.99016	246.912	1.94546
247.464	1.78826	247.259	1.85515	247.555	1.89904	247.258	1.97026	247.258	1.98423	247.258	2.01523	247.946	1.98953	247.257	1.9456
247.809	1.78883	247.603	1.85336	247.9	1.90017	247.602	1.96937	247.602	1.98361	247.602	2.01496	248.29	1.98867	247.601	1.94506
248.153	1.7881	247.947	1.85314	248.244	1.89945	247.947	1.96838	247.947	1.98356	247.947	2.01411	248.635	1.98781	247.945	1.94435
248.497	1.78816	248.292	1.85333	248.588	1.8985	248.291	1.9677	248.291	1.98245	248.291	2.01373	248.979	1.98799	248.29	1.94366
248.842	1.7873	248.636	1.85169	248.933	1.89743	248.635	1.96708	248.635	1.98195	248.635	2.01277	249.323	1.98656	248.634	1.94331
249.186	1.78732	248.98	1.85125	249.277	1.89625	248.98	1.96612	248.98	1.98163	248.98	2.0126	249.668	1.98605	248.978	1.94301
249.531	1.78856	249.325	1.85094	249.621	1.89611	249.324	1.96485	249.324	1.98083	249.324	2.01209	250.012	1.9863	249.323	1.94255
249.875	1.78648	249.669	1.8503	249.966	1.89552	249.668	1.9642	249.668	1.98017	249.668	2.01023	250.356	1.9869	249.667	1.94239
250.219	1.78578	250.013	1.84984	250.31	1.89427	250.013	1.9644	250.013	1.97846	250.013	2.01025	250.701	1.98487	250.011	1.94272
250.564	1.78394	250.358	1.8502	250.654	1.89399	250.357	1.96331	250.357	1.9784	250.357	2.00888	251.045	1.98419	250.356	1.94276
250.908	1.78342	250.702	1.84908	250.999	1.89333	250.702	1.96241	250.701	1.97735	250.702	2.00797	251.389	1.98335	250.7	1.94247
251.252	1.78225	251.047	1.8489	251.343	1.89396	251.046	1.9611	251.046	1.97732	251.046	2.00737	251.734	1.983	251.045	1.94172
251.597	1.78265	251.391	1.84875	251.687	1.89399	251.39	1.9604	251.39	1.97787	251.39	2.00714	252.078	1.98295	251.389	1.94193
251.941	1.78226	251.735	1.84886	252.032	1.89389	251.735	1.96112	251.734	1.97742	251.735	2.0067	252.422	1.98245	251.733	1.94109
252.285	1.78123	252.08	1.84829	252.376	1.89334	252.079	1.95943	252.079	1.97568	252.079	2.00613	252.767	1.98181	252.078	1.93995
252.63	1.78065	252.424	1.84732	252.721	1.89296	252.423	1.95944	252.423	1.97547	252.423	2.00522	253.111	1.98233	252.422	1.93967
252.974	1.78102	252.768	1.84752	253.065	1.89236	252.768	1.95824	252.768	1.97652	252.768	2.00528	253.455	1.9819	252.766	1.93943
253.319	1.78172	253.113	1.84759	253.409	1.8926	253.112	1.95716	253.112	1.97551	253.112	2.0031	253.8	1.98124	253.111	1.93894
253.663	1.77997	253.457	1.84666	253.754	1.89176	253.456	1.95727	253.456	1.97335	253.456	2.00278	254.144	1.98083	253.455	1.93785
254.007	1.78014	253.801	1.84714	254.098	1.89038	253.801	1.95625	253.801	1.972	253.801	2.00343	254.489	1.98033	253.799	1.93769
254.352	1.78	254.146	1.84671	254.442	1.89015	254.145	1.95596	254.145	1.97232	254.145	2.00305	254.833	1.98008	254.144	1.93711
254.696	1.78013	254.49	1.84665	254.787	1.88973	254.489	1.95532	254.489	1.97147	254.489	2.0026	255.177	1.9791	254.488	1.93711
255.04	1.77988	254.835	1.84701	255.131	1.88964	254.834	1.95524	254.834	1.97081	254.834	2.00275	255.522	1.97869	254.832	1.93672
255.385	1.77872	255.179	1.84553	255.475	1.88885	255.178	1.95464	255.178	1.97048	255.178	2.00213	255.866	1.97863	255.177	1.937
255.729	1.77853	255.523	1.84591	255.82	1.88741	255.523	1.95407	255.522	1.97059	255.522	2.00199	256.21	1.97896	255.521	1.93739
256.073	1.77795	255.868	1.84607	256.164	1.88745	255.867	1.95368	255.867	1.96937	255.867	2.0005	256.555	1.97797	255.865	1.93714
256.418	1.77844	256.212	1.84618	256.508	1.88745	256.211	1.95281	256.211	1.96832	256.211	2.00036	256.899	1.97763	256.21	1.93642
256.762	1.77899	256.556	1.84562	256.853	1.88676	256.556	1.953	256.555	1.96759	256.555	2.00001	257.243	1.97693	256.554	1.93667
257.106	1.7777	256.901	1.84553	257.197	1.88686	256.9	1.95216	256.9	1.96638	256.9	1.99913	257.588	1.97676	256.899	1.93686
257.451	1.77826	257.245	1.84497	257.541	1.88641	257.244	1.9511	257.244	1.96588	257.244	1.99965	257.932	1.97626	257.243	1.93672
257.795	1.77847	257.589	1.84401	257.886	1.88506	257.589	1.95086	257.588	1.96705	257.589	1.99699	258.277	1.97537	257.587	1.93738
258.14	1.77827	257.934	1.84438	258.23	1.88537	257.933	1.95129	257.933	1.96591	257.933	1.99701	258.621	1.97472	257.932	1.9369
258.484	1.77867	258.278	1.8444	258.574	1.88436	258.277	1.95017	258.277	1.96499	258.277	1.996	258.965	1.9742	258.276	1.93611
258.828	1.77778	258.622	1.84298	258.919	1.88339	258.622	1.94896	258.621	1.96467	258.622	1.99538	259.31	1.974	258.62	1.93524
259.173	1.77735	258.967	1.84366	259.263	1.88389	258.966	1.94864	258.966	1.96516	258.966	1.99504	259.654	1.97378	258.965	1.93414
259.517	1.77649	259.311	1.84337	259.608	1.88284	259.31	1.9487	259.31	1.96455	259.31	1.994	259.998	1.97323	259.309	1.93548
259.861	1.77635	259.655	1.84296	259.952	1.88204	259.655	1.94885	259.655	1.964	259.655	1.9936	260.343	1.97222	259.653	1.9351
260.206	1.77637	260	1.84264	260.296	1.88172	259.999	1.94764	259.999	1.96321	259.999	1.99307	260.687	1.97276	259.998	1.93519
260.55	1.776	260.344	1.84202	260.641	1.88141	260.343	1.94709	260.343	1.96296	260.343	1.99269	261.031	1.97252	260.342	1.93505
260.894	1.77541	260.689	1.8412	260.985	1.88109	260.688	1.94647	260.688	1.96329	260.688	1.99179	261.376	1.97201	260.686	1.93362
261.239	1.77706	261.033	1.83975	261.329	1.88109	261.032	1.94617	261.032	1.9624	261.032	1.99075	261.72	1.97189	261.031	1.93395
261.583	1.77507	261.377	1.83942	261.674	1.88108	261.377	1.9449	261.376	1.96112	261.376	1.99046	262.064	1.97112	261.375	1.93326
261.927	1.77479	261.722	1.83957	262.018	1.88088	261.721	1.94524	261.721	1.96073	261.721	1.98949	262.409	1.97017	261.719	1.93378
262.272	1.77522	262.066	1.83919	262.362	1.87999	262.065	1.94487	262.065	1.96093	262.065	1.9891	262.753	1.97001	262.064	1.93321
262.616	1.77581	262.41	1.83979	262.707	1.87984	262.41	1.94416	262.409	1.96039	262.41	1.9888	263.098	1.96891	262.408	1.93291
262.96	1.77463	262.755	1.83919	263.051	1.88017	262.754	1.94254	262.754	1.96009	262.754	1.98842	263.442	1.96879	262.752	1.93336
263.305	1.77363	263.099	1.83872	263.395	1.88027	263.098	1.94288	263.098	1.9594	263.098	1.98777	263.786	1.96875	263.097	1.9324
263.649	1.7736	263.443	1.8377	263.74	1.87903	263.443	1.94284	263.442	1.95912	263.443	1.98814	264.131	1.96938	263.441	1.93226
263.994	1.77419	263.788	1.83829	264.084	1.87856	263.787	1.9425	263.787	1.95806	263.787	1.98806	264.475	1.96901	263.786	1.93185
264.338	1.77401	264.132	1.83833	264.428	1.87773	264.131	1.94066	264.131	1.95836	264.131	1.98724	264.819	1.96829	264.13	1.93139
264.682	1.77436	264.476	1.83934	264.773	1.87795	264.476	1.94083	264.475	1.95856	264.476	1.98696	265.164	1.96801	264.474	1.93083
265.027	1.77461	264.821	1.84032	265.117	1.87762	264.82	1.94004	264.82	1.95683	264.82	1.98658	265.508	1.96731	264.819	1.93049
265.371	1.77442	265.165	1.84045	265.461	1.87844	265.165	1.9387	265.164	1.95615	265.164	1.98577	265.852	1.96689	265.163	1.92903
265.715	1.77357	265.51	1.84017	265.806	1.87741	265.509	1.93917	265.508	1.95504	265.509	1.98482	266.197	1.96691	265.507	1.92963
266.06	1.77315	265.854	1.83922	266.15	1.87692	265.853	1.93876	265.853	1.95455	265.853	1.9842	266.541	1.96661	265.852	1.93042
266.404	1.77322	266.198	1.83855	266.495	1.87689	266.198	1.93829	266.197	1.95497	266.197	1.98461	266.885	1.9656	266.196	1.92971
266.748	1.77341	266.543	1.83942	266.839	1.87639	266.542	1.93839	266.542	1.95454	266.542	1.98527	267.23	1.96542	266.54	1.92946
267.093	1.77387	266.887	1.83874	267.183	1.87568	266.886	1.93919	266.886	1.95472	266.886	1.98476	267.574	1.96456	266.885	1.92922
267.437	1.77341	267.231	1.83809	267.528	1.87558	267.231	1.94	267.23	1.95515	267.23	1.98469	267.918	1.96413	267.229	1.92902
267.782	1.77296	267.576	1.83843	267.872	1.87533	267.575	1.93945	267.575	1.95444	267.575	1.98327	268.263	1.96367	267.573	1.92886
268.126	1.77327	267.92	1.83778	268.216	1.87502	267.919	1.93816	267.919	1.95411	267.919	1.98214	268.607	1.96353	267.918	1.92843
268.47	1.77294	268.264	1.83741	268.561	1.87481	268.264	1.93786	268.263	1.9532	268.264	1.98151	268.951	1.96359	268.262	1.92793
268.815	1.77216	268.609	1.83718	268.905	1.8743	268.608	1.93817	268.608	1.95261	268.608	1.98157	269.296	1.96332	268.607	1.92794
269.159	1.77241	268.953	1.83671	269.249	1.87366	268.952	1.93753	268.952	1.95341	268.952	1.98071	269.64	1.9627	268.951	1.92827
269.503	1.77209	269.297	1.83673	269.594	1.87311	269.297	1.93747	269.296	1.95276	269.297	1.98064	269.985	1.96295	269.295	1.92789
269.848	1.77035	269.642	1.83627	269.938	1.87285	269.641	1.93635	269.641	1.95168	269.641	1.98161	270.329	1.96271	269.64	1.92805
270.192	1.77008	269.986	1.83578	270.282	1.8725	269.985	1.93573	269.985	1.95141	269.985	1.98094	270.673	1.96185	269.984	1.92854
270.536	1.77126	270.331	1.83671	270.627	1.87224	270.33	1.93531	270.329	1.95053	270.33	1.98004	271.018	1.96201	270.328	1.92753
270.881	1.76993	270.675	1.83666	270.971	1.87131	270.674	1.93521	270.674	1.95054	270.674	1.97936	271.362	1.96131	270.673	1.92704
271.225	1.76854	271.019	1.83664	271.315	1.87083	271.018	1.93499	271.018	1.95015	271.018	1.97916	271.706	1.96152	271.017	1.92749
271.57	1.76944	271.364	1.83565	271.66	1.87128	271.363	1.93429	271.363	1.94978	271.363	1.97769	272.051	1.96083	271.361	1.9272
271.914	1.76993	271.708	1.835	272.004	1.87099	271.707	1.93355	271.707	1.94956	271.707	1.9778	272.395	1.96073	271.706	1.92705
272.258	1.77128	272.052	1.83577	272.348	1.87067	272.052	1.93331	272.051	1.94882	272.051	1.97782	272.739	1.96027	272.05	1.92679
272.603	1.77002	272.397	1.83643	272.693	1.87035	272.396	1.93289	272.396	1.9485	272.396	1.97815	273.084	1.95944	272.394	1.92673
272.947	1.77098	272.741	1.83529	273.037	1.87023	272.74	1.93241	272.74	1.94995	272.74	1.97719	273.428	1.95976	272.739	1.92636
273.291	1.76974	273.085	1.83558	273.382	1.87001	273.085	1.93201	273.084	1.94884	273.084	1.97614	273.772	1.95836	273.083	1.92683
273.636	1.76904	273.43	1.83447	273.726	1.86903	273.429	1.93246	273.429	1.9483	273.429	1.97582	274.117	1.95831	273.427	1.92686
273.98	1.76989	273.774	1.83363	274.07	1.8694	273.773	1.93163	273.773	1.94767	273.773	1.97593	274.461	1.95801	273.772	1.92725
274.324	1.76937	274.118	1.83481	274.415	1.86818	274.118	1.93207	274.117	1.94726	274.118	1.97519	274.805	1.95713	274.116	1.92676
274.669	1.76974	274.463	1.83381	274.759	1.86943	274.462	1.93214	274.462	1.94659	274.462	1.97593	275.15	1.95761	274.46	1.92632
275.013	1.76993	274.807	1.83313	275.103	1.86853	274.806	1.93162	274.806	1.94793	274.806	1.97391	275.494	1.95721	274.805	1.92584
275.357	1.76991	275.152	1.83265	275.448	1.86763	275.151	1.93053	275.15	1.94812	275.151	1.97305	275.839	1.95694	275.149	1.92537
275.702	1.76941	275.496	1.83303	275.792	1.86844	275.495	1.93048	275.495	1.94721	275.495	1.97454	276.183	1.95703	275.493	1.92545
276.046	1.7697	275.84	1.83287	276.136	1.86848	275.839	1.93058	275.839	1.94653	275.839	1.97506	276.527	1.95696	275.838	1.92472
276.391	1.76905	276.185	1.83195	276.481	1.86807	276.184	1.92917	276.184	1.94597	276.184	1.97452	276.872	1.95714	276.182	1.92481
276.735	1.76857	276.529	1.83273	276.825	1.86832	276.528	1.92856	276.528	1.94597	276.528	1.97443	277.216	1.95574	276.527	1.92455
277.079	1.7686	276.873	1.83259	277.169	1.86813	276.873	1.92864	276.872	1.94609	276.872	1.97374	277.56	1.95592	276.871	1.92521
277.424	1.76825	277.218	1.83209	277.514	1.86765	277.217	1.92867	277.217	1.94485	277.217	1.97404	277.905	1.95546	277.215	1.92361
277.768	1.76836	277.562	1.83206	277.858	1.86809	277.561	1.92898	277.561	1.94421	277.561	1.97373	278.249	1.95548	277.56	1.92381
278.112	1.76817	277.906	1.83275	278.202	1.86818	277.906	1.92806	277.905	1.94423	277.905	1.97242	278.593	1.95653	277.904	1.92491
278.457	1.76806	278.251	1.8329	278.547	1.86734	278.25	1.92728	278.25	1.94419	278.25	1.97189	278.938	1.95611	278.248	1.92356
278.801	1.76727	278.595	1.83257	278.891	1.86738	278.594	1.92756	278.594	1.94418	278.594	1.97281	279.282	1.95529	278.593	1.92391
279.145	1.76911	278.94	1.83281	279.235	1.86691	278.939	1.92847	278.938	1.94293	278.938	1.9726	279.626	1.95501	278.937	1.92369
279.49	1.76763	279.284	1.83223	279.58	1.8664	279.283	1.92778	279.283	1.94354	279.283	1.97216	279.971	1.95431	279.281	1.92431
279.834	1.76749	279.628	1.83267	279.924	1.86622	279.627	1.92837	279.627	1.94186	279.627	1.97162	280.315	1.95484	279.626	1.92448
280.178	1.76756	279.973	1.83288	280.269	1.86576	279.972	1.92567	279.971	1.94141	279.972	1.97163	280.659	1.95463	279.97	1.92425
280.523	1.76641	280.317	1.83074	280.613	1.86523	280.316	1.92641	280.316	1.94172	280.316	1.97102	281.004	1.95419	280.314	1.92307
280.867	1.76691	280.661	1.83123	280.957	1.86518	280.66	1.92658	280.66	1.94096	280.66	1.97094	281.348	1.95413	280.659	1.92354
281.212	1.76674	281.006	1.83018	281.302	1.86482	281.005	1.92696	281.005	1.94048	281.005	1.97077	281.692	1.95399	281.003	1.92414
281.556	1.76769	281.35	1.82894	281.646	1.86542	281.349	1.9274	281.349	1.9404	281.349	1.97008	282.037	1.95436	281.347	1.92309
281.9	1.76756	281.694	1.82965	281.99	1.86552	281.693	1.92747	281.693	1.94023	281.693	1.96939	282.381	1.95327	281.692	1.92308
282.245	1.76841	282.039	1.82942	282.335	1.8644	282.038	1.92719	282.038	1.93996	282.038	1.96879	282.725	1.9533	282.036	1.92277
282.589	1.76783	282.383	1.82965	282.679	1.8646	282.382	1.92732	282.382	1.93972	282.382	1.96896	283.07	1.95349	282.38	1.92311
282.933	1.76611	282.727	1.82939	283.023	1.8646	282.726	1.92718	282.726	1.93918	282.726	1.96897	283.414	1.95277	282.725	1.92235
283.278	1.76524	283.072	1.82985	283.368	1.86436	283.071	1.9272	283.071	1.93886	283.071	1.96825	283.759	1.9521	283.069	1.92235
283.622	1.76596	283.416	1.82987	283.712	1.86462	283.415	1.92664	283.415	1.9384	283.415	1.96806	284.103	1.95231	283.413	1.92154
283.966	1.76606	283.761	1.82949	284.056	1.86373	283.759	1.92635	283.759	1.93919	283.759	1.96789	284.447	1.95214	283.758	1.9211
284.311	1.76498	284.105	1.82933	284.401	1.86367	284.104	1.92592	284.104	1.93889	284.104	1.96693	284.792	1.95098	284.102	1.92139
284.655	1.76516	284.449	1.82899	284.745	1.8631	284.448	1.92483	284.448	1.93859	284.448	1.96509	285.136	1.9518	284.447	1.92112
284.999	1.76466	284.794	1.82942	285.089	1.86276	284.793	1.9248	284.792	1.93787	284.793	1.96481	285.48	1.9511	284.791	1.92009
285.344	1.76529	285.138	1.82873	285.434	1.86253	285.137	1.92379	285.137	1.93663	285.137	1.96541	285.825	1.95113	285.135	1.92045
285.688	1.76627	285.482	1.8287	285.778	1.86315	285.481	1.9234	285.481	1.93739	285.481	1.96562	286.169	1.94977	285.48	1.92115
286.032	1.76484	285.827	1.82858	286.123	1.86235	285.826	1.92308	285.825	1.93683	285.826	1.96551	286.513	1.94894	285.824	1.92154
286.377	1.76445	286.171	1.82895	286.467	1.86132	286.17	1.92194	286.17	1.93675	286.17	1.96411	286.858	1.94907	286.168	1.92148
286.721	1.76567	286.515	1.82777	286.811	1.86144	286.514	1.92133	286.514	1.93717	286.514	1.96326	287.202	1.94967	286.513	1.92083
287.066	1.76572	286.86	1.82684	287.156	1.86144	286.859	1.92192	286.858	1.93672	286.859	1.96308	287.546	1.94884	286.857	1.92005
287.41	1.7654	287.204	1.82673	287.5	1.86196	287.203	1.92268	287.203	1.93566	287.203	1.9626	287.891	2.19788	287.201	1.91965
287.754	1.78461	287.548	1.8271	287.844	1.86119	287.547	1.92217	287.547	1.93541	287.547	1.96479	288.235	2.31071	287.546	1.91951
288.099	1.79612	287.893	1.82816	288.189	1.92015	287.892	1.92299	287.891	1.93477	287.892	1.96488	288.579	2.329	287.89	1.91944
288.443	1.7994	288.237	1.8418	288.533	1.95884	288.236	1.92327	288.236	1.93572	288.236	2.15212	288.924	2.33809	288.234	1.91995
288.787	1.79968	288.582	1.87663	288.877	1.96772	288.58	1.99018	288.58	2.03294	288.58	2.45747	289.268	2.3468	288.579	2.05787
289.132	1.80231	288.926	1.8833	289.222	1.97253	288.925	2.12049	288.925	2.27009	288.925	2.48796	289.612	2.35103	288.923	2.09895
289.476	1.80349	289.27	1.88776	289.566	1.97579	289.269	2.13703	289.269	2.29795	289.269	2.50227	289.957	2.35537	289.267	2.10783
289.82	1.80544	289.615	1.89096	289.911	1.97813	289.613	2.14465	289.613	2.31124	289.613	2.51138	290.301	2.35855	289.612	2.11426
290.165	1.80698	289.959	1.89279	290.255	1.9815	289.958	2.15087	289.958	2.32144	289.958	2.51872	290.646	2.36086	289.956	2.11817
290.509	1.80834	290.303	1.89454	290.599	1.98317	290.302	2.15539	290.302	2.32873	290.302	2.52435	290.99	2.36325	290.3	2.12234
290.854	1.80911	290.648	1.89632	290.944	1.98589	290.646	2.15921	290.646	2.33219	290.647	2.52804	291.334	2.36653	290.645	2.12512
291.198	1.81091	290.992	1.89796	291.288	1.98752	290.991	2.16182	290.991	2.33569	290.991	2.53291	291.679	2.36939	290.989	2.12745
291.542	1.81288	291.336	1.89905	291.632	1.98919	291.335	2.16692	291.335	2.33946	291.335	2.5355	292.023	2.37141	291.334	2.12932
291.887	1.81337	291.681	1.90031	291.977	1.99184	291.68	2.16896	291.679	2.34321	291.68	2.53811	292.367	2.37371	291.678	2.13053
292.231	1.81493	292.025	1.90184	292.321	1.99407	292.024	2.17247	292.024	2.3466	292.024	2.54268	292.712	2.3761	292.022	2.13143
292.575	1.8147	292.37	1.90357	292.665	1.99497	292.368	2.17315	292.368	2.35112	292.368	2.54412	293.056	2.37556	292.367	2.13419
292.92	1.81543	292.714	1.90557	293.01	1.99717	292.713	2.17597	292.712	2.3539	292.713	2.54706	293.4	2.3757	292.711	2.13449
293.264	1.81532	293.058	1.90681	293.354	1.99859	293.057	2.1768	293.057	2.35624	293.057	2.54861	293.745	2.37786	293.055	2.13617
293.608	1.8162	293.403	1.90754	293.698	2.00017	293.401	2.17925	293.401	2.35865	293.401	2.55128	294.089	2.3798	293.4	2.13659
293.953	1.8177	293.747	1.9086	294.043	2.0015	293.746	2.18121	293.745	2.36044	293.746	2.55239	294.433	2.37991	293.744	2.13753
294.297	1.81768	294.091	1.91	294.387	2.00327	294.09	2.18157	294.09	2.36146	294.09	2.55554	294.778	2.38144	294.088	2.13904
294.641	1.8176	294.436	1.91028	294.731	2.00296	294.434	2.18432	294.434	2.36302	294.434	2.55601	295.122	2.38299	294.433	2.1404
294.986	1.81769	294.78	1.91196	295.076	2.00455	294.779	2.18704	294.779	2.36577	294.779	2.55677	295.466	2.38351	294.777	2.14141
295.33	1.81874	295.124	1.91297	295.42	2.0053	295.123	2.18653	295.123	2.36678	295.123	2.55792	295.811	2.38486	295.121	2.14189
295.675	1.82071	295.469	1.91438	295.764	2.00589	295.467	2.18759	295.467	2.36845	295.468	2.55997	296.155	2.38431	295.466	2.14273
296.019	1.82019	295.813	1.91464	296.109	2.00677	295.812	2.19049	295.812	2.36994	295.812	2.56093	296.5	2.38482	295.81	2.14323
296.363	1.82086	296.157	1.91578	296.453	2.00889	296.156	2.19174	296.156	2.37019	296.156	2.56258	296.844	2.38528	296.155	2.14437
296.708	1.82086	296.502	1.91649	296.798	2.01068	296.501	2.193	296.5	2.3707	296.501	2.56328	297.188	2.38551	296.499	2.14587
297.052	1.82245	296.846	1.91717	297.142	2.01081	296.845	2.19325	296.845	2.37202	296.845	2.5637	297.533	2.38572	296.843	2.14592
297.396	1.82236	297.19	1.91849	297.486	2.01166	297.189	2.19469	297.189	2.37443	297.189	2.56546	297.877	2.38815	297.188	2.14593
297.741	1.82369	297.535	1.91924	297.831	2.01242	297.534	2.19588	297.533	2.37494	297.534	2.567	298.221	2.38874	297.532	2.14667
298.085	1.82394	297.879	1.92249	298.175	2.01391	297.878	2.1975	297.878	2.3772	297.878	2.56892	298.566	2.38891	297.876	2.14808
298.429	1.82483	298.224	1.92117	298.519	2.01587	298.222	2.19871	298.222	2.3783	298.222	2.56916	298.91	2.39029	298.221	2.14863
298.774	1.82545	298.568	1.9217	298.864	2.01654	298.567	2.2001	298.566	2.37809	298.567	2.57116	299.254	2.39031	298.565	2.14953
299.118	1.82693	298.912	1.92311	299.208	2.01692	298.911	2.20234	298.911	2.37943	298.911	2.5729	299.599	2.39056	298.909	2.14913
299.463	1.82777	299.257	1.92319	299.552	2.01709	299.255	2.20271	299.255	2.38157	299.255	2.57269	299.943	2.39156	299.254	2.14898
299.807	1.8263	299.601	1.9226	299.897	2.01926	299.6	2.20271	299.599	2.38183	299.6	2.57347	300.287	2.39301	299.598	2.14954
300.151	1.82787	299.945	1.92398	300.241	2.01924	299.944	2.20515	299.944	2.38388	299.944	2.57473	300.632	2.39298	299.942	2.14955
300.496	1.82789	300.29	1.92558	300.585	2.02051	300.288	2.20579	300.288	2.38538	300.288	2.57436	300.976	2.39297	300.287	2.15125
300.84	1.82829	300.634	1.92678	300.93	2.02132	300.633	2.20864	300.633	2.38474	300.633	2.57619	301.32	2.39232	300.631	2.15089
301.184	1.82903	300.978	1.92754	301.274	2.02196	300.977	2.20885	300.977	2.38647	300.977	2.5767	301.665	2.39351	300.975	2.15288
301.529	1.83022	301.323	1.92688	301.618	2.02384	301.321	2.20857	301.321	2.38737	301.321	2.57799	302.009	2.39466	301.32	2.15341
301.873	1.83128	301.667	1.92757	301.963	2.02471	301.666	2.21003	301.666	2.38811	301.666	2.57691	302.354	2.39435	301.664	2.15363
302.217	1.8314	302.011	1.92769	302.307	2.02547	302.01	2.21121	302.01	2.38997	302.01	2.57876	302.698	2.39426	302.009	2.15349
302.562	1.83214	302.356	1.92873	302.651	2.02683	302.355	2.21263	302.354	2.39117	302.355	2.57732	303.042	2.39568	302.353	2.1543
302.906	1.83264	302.7	1.93085	302.996	2.02733	302.699	2.21383	302.699	2.39063	302.699	2.5798	303.387	2.3949	302.697	2.15482
303.25	1.83295	303.044	1.931	303.34	2.02841	303.043	2.21513	303.043	2.39263	303.043	2.58087	303.731	2.39608	303.042	2.15363
303.595	1.8332	303.389	1.93283	303.684	2.03032	303.388	2.2153	303.387	2.39202	303.388	2.58109	304.075	2.39679	303.386	2.15364
303.939	1.83401	303.733	1.93311	304.029	2.03123	303.732	2.21519	303.732	2.39375	303.732	2.58184	304.42	2.39846	303.73	2.15385
304.284	1.83372	304.077	1.9344	304.373	2.032	304.076	2.21707	304.076	2.39459	304.076	2.58295	304.764	2.39919	304.075	2.15554
304.628	1.83403	304.422	1.93427	304.718	2.03161	304.421	2.21945	304.42	2.39533	304.421	2.58414	305.108	2.39997	304.419	2.15626
304.972	1.83496	304.766	1.93482	305.062	2.03303	304.765	2.21931	304.765	2.39531	304.765	2.58298	305.453	2.39972	304.763	2.15644
305.317	1.83612	305.111	1.93658	305.406	2.0333	305.109	2.22054	305.109	2.39585	305.109	2.58479	305.797	2.39944	305.108	2.15655
305.661	1.83608	305.455	1.93711	305.751	2.03457	305.454	2.22121	305.453	2.39658	305.454	2.58456	306.141	2.40015	305.452	2.15768
306.005	1.8367	305.799	1.93728	306.095	2.0348	305.798	2.22195	305.798	2.39698	305.798	2.58467	306.486	2.40112	305.796	2.15781
306.35	1.83691	306.144	1.93886	306.439	2.03566	306.142	2.22291	306.142	2.39882	306.142	2.58396	306.83	2.40125	306.141	2.15791
306.694	1.83815	306.488	1.93981	306.784	2.03583	306.487	2.22294	306.486	2.39919	306.487	2.58593	307.175	2.40159	306.485	2.15828
307.038	1.838	306.832	1.93998	307.128	2.03694	306.831	2.22532	306.831	2.40061	306.831	2.58713	307.519	2.402	306.829	2.15744
307.383	1.83839	307.177	1.94053	307.472	2.03767	307.175	2.22539	307.175	2.40082	307.175	2.58777	307.863	2.40249	307.174	2.1586
307.727	1.83987	307.521	1.94058	307.817	2.0389	307.52	2.22616	307.52	2.40125	307.52	2.58719	308.208	2.40292	307.518	2.15747
308.071	1.84016	307.865	1.94106	308.161	2.03934	307.864	2.22689	307.864	2.40247	307.864	2.58889	308.552	2.40223	307.863	2.15777
308.416	1.83997	308.21	1.94192	308.505	2.04004	308.209	2.22724	308.208	2.40123	308.209	2.58874	308.896	2.40295	308.207	2.15873
308.76	1.83984	308.554	1.94258	308.85	2.04043	308.553	2.22878	308.553	2.40237	308.553	2.58974	309.241	2.40339	308.551	2.15827
309.105	1.84045	308.898	1.94277	309.194	2.04144	308.897	2.22896	308.897	2.40352	308.897	2.59008	309.585	2.40406	308.896	2.15848
309.449	1.84142	309.243	1.94365	309.538	2.04278	309.242	2.22887	309.241	2.40515	309.242	2.58953	309.929	2.40453	309.24	2.15849
309.793	1.84129	309.587	1.94491	309.883	2.04275	309.586	2.23091	309.586	2.40535	309.586	2.58979	310.274	2.40524	309.584	2.15824
310.138	1.8422	309.931	1.9445	310.227	2.0445	309.93	2.23172	309.93	2.40706	309.93	2.59057	310.618	2.40614	309.929	2.15855
310.482	1.84293	310.276	1.94454	310.571	2.04456	310.275	2.23177	310.274	2.4077	310.275	2.59243	310.962	2.40523	310.273	2.15934
310.826	1.84204	310.62	1.94581	310.916	2.04569	310.619	2.23214	310.619	2.40675	310.619	2.59197	311.307	2.40611	310.617	2.15896
311.171	1.8434	310.965	1.9468	311.26	2.0463	310.963	2.23259	310.963	2.406	310.963	2.59225	311.651	2.40574	310.962	2.16063
311.515	1.844	311.309	1.94737	311.605	2.04683	311.308	2.23403	311.307	2.40632	311.308	2.59297	311.995	2.40604	311.306	2.16047
311.859	1.84475	311.653	1.94767	311.949	2.04716	311.652	2.23527	311.652	2.40795	311.652	2.59326	312.34	2.40547	311.65	2.16027
312.204	1.84487	311.998	1.94805	312.293	2.04725	311.996	2.23627	311.996	2.40901	311.996	2.59427	312.684	2.40609	311.995	2.16011
312.548	1.84555	312.342	1.94859	312.638	2.04865	312.341	2.23616	312.341	2.40993	312.341	2.59312	313.029	2.40673	312.339	2.16178
312.892	1.84562	312.686	1.94887	312.982	2.04964	312.685	2.23662	312.685	2.4103	312.685	2.59412	313.373	2.40758	312.683	2.16143
313.237	1.84646	313.031	1.94899	313.326	2.05037	313.029	2.23863	313.029	2.41082	313.029	2.59414	313.717	2.40714	313.028	2.16166
313.581	1.84661	313.375	1.94887	313.671	2.05032	313.374	2.23955	313.374	2.41145	313.374	2.59311	314.062	2.40781	313.372	2.16116
313.926	1.84818	313.719	1.9505	314.015	2.05097	313.718	2.23931	313.718	2.41126	313.718	2.59362	314.406	2.408	313.716	2.16238
314.27	1.84833	314.064	1.95096	314.359	2.05238	314.063	2.23863	314.062	2.40993	314.063	2.59346	314.75	2.40959	314.061	2.16334
314.614	1.8494	314.408	1.95263	314.704	2.0523	314.407	2.2395	314.407	2.40995	314.407	2.59438	315.095	2.4083	314.405	2.16338
314.959	1.84959	314.752	1.95368	315.048	2.05339	314.751	2.24068	314.751	2.4111	314.751	2.59574	315.439	2.4086	314.75	2.16396
315.303	1.84908	315.097	1.95556	315.392	2.0546	315.096	2.24179	315.095	2.4136	315.096	2.5959	315.783	2.411	315.094	2.16468
315.647	1.8479	315.441	1.95627	315.737	2.05582	315.44	2.2408	315.44	2.41372	315.44	2.59446	316.128	2.41015	315.438	2.16424
315.992	1.84878	315.785	1.95574	316.081	2.05669	315.784	2.24222	315.784	2.41416	315.784	2.59609	316.472	2.40952	315.783	2.1644
316.336	1.8494	316.13	1.95558	316.425	2.05728	316.129	2.24348	316.128	2.41497	316.129	2.59419	316.816	2.41074	316.127	2.16378
316.68	1.84947	316.474	1.95608	316.77	2.05824	316.473	2.24418	316.473	2.41411	316.473	2.59507	317.161	2.41083	316.471	2.16358
317.025	1.85059	316.818	1.95621	317.114	2.05879	316.817	2.24524	316.817	2.41424	316.817	2.59765	317.505	2.41195	316.816	2.16312
317.369	1.84729	317.163	1.9565	317.459	2.06042	317.162	2.24434	317.161	2.41508	317.162	2.59703	317.85	2.41178	317.16	2.16444
317.714	1.83318	317.507	1.95752	317.803	2.06087	317.506	2.24574	317.506	2.41547	317.506	2.59775	318.194	2.41176	317.504	2.1649
318.058	1.82814	317.852	1.95757	318.147	2.02161	317.85	2.24629	317.85	2.41599	317.85	2.59928	318.538	2.22909	317.849	2.16351
318.402	1.82731	318.196	1.95394	318.492	1.98882	318.195	2.24746	318.195	2.26105	318.195	2.28226	318.883	2.11797	318.193	2.0446
318.747	1.82531	318.54	1.92781	318.836	1.98069	318.539	2.24582	318.539	2.13636	318.539	2.18728	319.227	2.09749	318.537	2.01247
319.091	1.82307	318.885	1.92069	319.18	1.97555	318.884	2.11925	318.883	2.11435	318.883	2.16352	319.571	2.08641	318.882	2.00386
319.435	1.82204	319.229	1.9166	319.525	1.97185	319.228	2.08617	319.228	2.10144	319.228	2.14845	319.916	2.07718	319.226	1.9972
319.78	1.82128	319.573	1.91365	319.869	1.96904	319.572	2.07457	319.572	2.09194	319.572	2.137	320.26	2.07157	319.57	1.99239
320.124	1.82068	319.918	1.91113	320.213	1.96668	319.917	2.06708	319.916	2.08346	319.916	2.12855	320.604	2.06635	319.915	1.98875
320.468	1.81914	320.262	1.90968	320.558	1.96371	320.261	2.0614	320.261	2.07771	320.261	2.12087	320.949	2.06164	320.259	1.98519
320.813	1.81722	320.606	1.90812	320.902	1.96138	320.605	2.05626	320.605	2.07297	320.605	2.11471	321.293	2.05682	320.604	1.98186
321.157	1.81646	320.951	1.90636	321.246	1.95901	320.95	2.05225	320.949	2.06754	320.95	2.1085	321.637	2.05353	320.948	1.97929
321.501	1.81673	321.295	1.90524	321.591	1.95765	321.294	2.04834	321.294	2.06252	321.294	2.10259	321.982	2.04945	321.292	1.97741
321.846	1.81531	321.639	1.9036	321.935	1.95597	321.638	2.04473	321.638	2.05991	321.638	2.09775	322.326	2.04588	321.637	1.97552
322.19	1.81401	321.984	1.90055	322.279	1.95371	321.983	2.04279	321.982	2.05624	321.983	2.09444	322.671	2.04297	321.981	1.97387
322.534	1.81323	322.328	1.90003	322.624	1.95255	322.327	2.03986	322.327	2.05262	322.327	2.09052	323.015	2.03974	322.325	1.97267
322.879	1.8124	322.673	1.90038	322.968	1.95119	322.671	2.03668	322.671	2.04986	322.671	2.08587	323.359	2.03772	322.67	1.97159
323.223	1.81211	323.017	1.89824	323.313	1.95027	323.016	2.03459	323.015	2.04719	323.016	2.08356	323.704	2.0345	323.014	1.97036
323.568	1.81092	323.361	1.89613	323.657	1.94828	323.36	2.03175	323.36	2.0445	323.36	2.08098	324.048	2.03253	323.358	1.96944
323.912	1.80879	323.706	1.89484	324.001	1.9472	323.704	2.02997	323.704	2.04161	323.704	2.07794	324.392	2.03111	323.703	1.96807
324.256	1.80979	324.05	1.89489	324.346	1.94643	324.049	2.02771	324.049	2.03962	324.049	2.0751	324.737	2.0291	324.047	1.96697
324.601	1.80917	324.394	1.89524	324.69	1.94502	324.393	2.02579	324.393	2.03723	324.393	2.07169	325.081	2.0272	324.392	1.96586
324.945	1.81002	324.739	1.89641	325.034	1.94397	324.738	2.02512	324.737	2.0354	324.737	2.06852	325.425	2.02542	324.736	1.96517
325.289	1.80959	325.083	1.89397	325.379	1.94248	325.082	2.02319	325.082	2.0332	325.082	2.06678	325.77	2.02433	325.08	1.96282
325.634	1.80818	325.427	1.89272	325.723	1.94169	325.426	2.02084	325.426	2.03147	325.426	2.06536	326.114	2.02243	325.425	1.96228
325.978	1.80734	325.772	1.89117	326.067	1.94101	325.771	2.01976	325.77	2.02869	325.77	2.06357	326.458	2.02072	325.769	1.96262
326.322	1.80768	326.116	1.89049	326.412	1.93972	326.115	2.01947	326.115	2.0274	326.115	2.06176	326.803	2.01918	326.113	1.96166
326.667	1.8069	326.46	1.88927	326.756	1.93887	326.459	2.01665	326.459	2.02546	326.459	2.06039	327.147	2.01824	326.458	1.96051
327.011	1.80536	326.805	1.88925	327.1	1.9379	326.804	2.01509	326.803	2.0239	326.804	2.0578	327.491	2.01637	326.802	1.96016
327.355	1.80519	327.149	1.88851	327.445	1.93758	327.148	2.01375	327.148	2.02209	327.148	2.05576	327.836	2.01556	327.146	1.95951
327.7	1.80551	327.493	1.8871	327.789	1.93728	327.492	2.01002	327.492	2.02034	327.492	2.05368	328.18	2.01405	327.491	1.95875
328.044	1.80543	327.838	1.88595	328.134	1.93617	327.837	2.00614	327.836	2.01928	327.837	2.05166	328.524	2.01236	327.835	1.95842
328.389	1.80437	328.182	1.88442	328.478	1.93475	328.181	2.00409	328.181	2.01753	328.181	2.05062	328.869	2.01148	328.179	1.95784
328.733	1.80382	328.527	1.88397	328.822	1.9335	328.525	2.00286	328.525	2.01707	328.525	2.04915	329.213	2.01068	328.524	1.95723
329.077	1.80409	328.871	1.88437	329.167	1.93322	328.87	2.0009	328.869	2.01526	328.87	2.04799	329.558	2.00946	328.868	1.9561
329.422	1.8028	329.215	1.88265	329.511	1.93231	329.214	1.99917	329.214	2.01326	329.214	2.04624	329.902	2.00754	329.212	1.95588
329.766	1.80274	329.56	1.88284	329.855	1.93134	329.559	1.9988	329.558	2.0112	329.558	2.04445	330.246	2.00677	329.557	1.95475
330.11	1.80302	329.904	1.88227	330.2	1.92994	329.903	1.99785	329.902	2.00985	329.903	2.043	330.591	2.00588	329.901	1.95382
330.455	1.8024	330.248	1.88273	330.544	1.92875	330.247	1.99653	330.247	2.00882	330.247	2.04192	330.935	2.00554	330.245	1.95267
330.799	1.80133	330.593	1.88274	330.888	1.92753	330.592	1.99423	330.591	2.0076	330.591	2.04106	331.279	2.00409	330.59	1.95179
331.143	1.80176	330.937	1.88039	331.233	1.92772	330.936	1.99282	330.936	2.00682	330.936	2.03985	331.624	2.00398	330.934	1.9517
331.488	1.80072	331.281	1.87957	331.577	1.92724	331.28	1.99168	331.28	2.00665	331.28	2.038	331.968	2.00382	331.279	1.9518
331.832	1.80046	331.626	1.87885	331.921	1.92555	331.625	1.99058	331.624	2.00615	331.625	2.0365	332.312	2.00333	331.623	1.95234
332.176	1.79984	331.97	1.87781	332.266	1.92508	331.969	1.98933	331.969	2.00445	331.969	2.03495	332.657	2.00209	331.967	1.95117
332.521	1.80015	332.314	1.87628	332.61	1.92462	332.313	1.98934	332.313	2.00305	332.313	2.03423	333.001	2.00097	332.312	1.95098
332.865	1.79903	332.659	1.87575	332.954	1.92406	332.658	1.98847	332.657	2.0019	332.658	2.03334	333.345	2.00035	332.656	1.95074
333.209	1.7991	333.003	1.87594	333.299	1.92277	333.002	1.98765	333.002	2.00118	333.002	2.03354	333.69	1.99906	333	1.94913
333.554	1.79845	333.347	1.87547	333.643	1.92243	333.346	1.98667	333.346	1.99913	333.346	2.03248	334.034	1.99793	333.345	1.94895
333.898	1.79792	333.692	1.87657	333.987	1.92129	333.691	1.98545	333.69	1.99918	333.691	2.03129	334.379	1.99806	333.689	1.94804
334.243	1.79855	334.036	1.87528	334.332	1.92139	334.035	1.98521	334.035	1.99756	334.035	2.03076	334.723	1.99685	334.033	1.94838
334.587	1.7972	334.38	1.87483	334.676	1.92078	334.38	1.98393	334.379	1.99715	334.379	2.0292	335.067	1.99649	334.378	1.9484
334.931	1.79787	334.725	1.874	335.021	1.92071	334.724	1.98246	334.723	1.99545	334.724	2.02838	335.412	1.99584	334.722	1.94699
335.276	1.79718	335.069	1.87316	335.365	1.92019	335.068	1.98235	335.068	1.99487	335.068	2.02734	335.756	1.99494	335.066	1.94737
335.62	1.79798	335.414	1.87272	335.709	1.91904	335.413	1.98212	335.412	1.99386	335.412	2.02624	336.1	1.99503	335.411	1.94651
335.964	1.79672	335.758	1.87263	336.054	1.91912	335.757	1.9821	335.757	1.99301	335.757	2.02535	336.445	1.9942	335.755	1.94611
336.309	1.7967	336.102	1.87181	336.398	1.91833	336.101	1.98072	336.101	1.99258	336.101	2.02387	336.789	1.99392	336.099	1.94534
336.653	1.79545	336.447	1.87163	336.742	1.91698	336.446	1.98003	336.445	1.99205	336.445	2.02276	337.133	1.99335	336.444	1.94493
336.997	1.79398	336.791	1.87146	337.087	1.91698	336.79	1.98016	336.79	1.99169	336.79	2.02126	337.478	1.99267	336.788	1.94553
337.342	1.79426	337.135	1.87156	337.431	1.91653	337.134	1.97904	337.134	1.98992	337.134	2.02066	337.822	1.99181	337.133	1.94481
337.686	1.79397	337.48	1.87087	337.775	1.91599	337.479	1.97741	337.478	1.98978	337.479	2.0206	338.166	1.99185	337.477	1.94378
338.03	1.79427	337.824	1.87063	338.12	1.91502	337.823	1.97609	337.823	1.98883	337.823	2.01915	338.511	1.99077	337.821	1.94328
338.375	1.79322	338.168	1.87057	338.464	1.91536	338.167	1.97674	338.167	1.98837	338.167	2.01801	338.855	1.98985	338.166	1.94255
338.719	1.79321	338.513	1.87056	338.808	1.91479	338.512	1.97622	338.511	1.98859	338.512	2.01703	339.199	1.98764	338.51	1.94225
339.064	1.79367	338.857	1.86913	339.153	1.9152	338.856	1.97569	338.856	1.98832	338.856	2.01633	339.544	1.98867	338.854	1.94205
339.408	1.79361	339.201	1.86865	339.497	1.91548	339.2	1.97402	339.2	1.98747	339.2	2.01624	339.888	1.9885	339.199	1.94204
339.752	1.79349	339.546	1.86814	339.841	1.91436	339.545	1.97367	339.544	1.98734	339.545	2.01564	340.232	1.98793	339.543	1.94093
340.097	1.79301	339.89	1.86729	340.186	1.91369	339.889	1.97179	339.889	1.98755	339.889	2.01452	340.577	1.98771	339.887	1.94138
340.441	1.7922	340.234	1.86651	340.53	1.91232	340.233	1.97114	340.233	1.98593	340.233	2.01313	340.921	1.987	340.232	1.94088
340.785	1.79252	340.579	1.86672	340.875	1.91195	340.578	1.97158	340.577	1.9857	340.578	2.01313	341.266	1.98532	340.576	1.94029
341.13	1.79242	340.923	1.86646	341.219	1.91141	340.922	1.97052	340.922	1.98436	340.922	2.01203	341.61	1.9848	340.92	1.9401
341.474	1.79213	341.267	1.86684	341.563	1.91134	341.267	1.96895	341.266	1.98356	341.266	2.01118	341.954	1.98573	341.265	1.9394
341.818	1.79227	341.612	1.86677	341.908	1.9109	341.611	1.96834	341.61	1.98204	341.611	2.01073	342.299	1.98526	341.609	1.93904
342.163	1.79139	341.956	1.86493	342.252	1.91034	341.955	1.96846	341.955	1.9824	341.955	2.01105	342.643	1.98522	341.954	1.93992
342.507	1.79058	342.301	1.86557	342.596	1.90942	342.3	1.96702	342.299	1.98116	342.299	2.00891	342.987	1.98478	342.298	1.93963
342.851	1.79119	342.645	1.86393	342.941	1.90938	342.644	1.96637	342.643	1.98073	342.644	2.00805	343.332	1.98332	342.642	1.93887
343.196	1.79045	342.989	1.86348	343.285	1.90893	342.988	1.96616	342.988	1.98063	342.988	2.00686	343.676	1.98267	342.987	1.93946
343.54	1.79144	343.334	1.8648	343.629	1.90761	343.333	1.96496	343.332	1.98124	343.333	2.00632	344.02	1.98244	343.331	1.93966
343.885	1.79012	343.678	1.86436	343.974	1.9074	343.677	1.96503	343.677	1.98021	343.677	2.0058	344.365	1.98106	343.675	1.93859
344.229	1.78919	344.022	1.8638	344.318	1.90688	344.021	1.96527	344.021	1.97805	344.021	2.00451	344.709	1.98086	344.02	1.93815
344.573	1.78902	344.367	1.86213	344.662	1.90642	344.366	1.9646	344.365	1.97895	344.366	2.00329	345.053	1.97967	344.364	1.93792
344.918	1.78934	344.711	1.86211	345.007	1.90587	344.71	1.96384	344.71	1.97934	344.71	2.00329	345.398	1.97998	344.708	1.93753
345.262	1.7897	345.055	1.86171	345.351	1.90584	345.055	1.96276	345.054	1.97862	345.054	2.00224	345.742	1.97831	345.053	1.93796
345.606	1.78857	345.4	1.86134	345.695	1.90512	345.399	1.96207	345.398	1.97681	345.399	2.0018	346.086	1.97762	345.397	1.93783
345.951	1.78803	345.744	1.86082	346.04	1.90432	345.743	1.96132	345.743	1.97701	345.743	2.00095	346.431	1.97863	345.741	1.93715
346.295	1.78835	346.088	1.86	346.384	1.90407	346.088	1.9618	346.087	1.97584	346.087	2.00062	346.775	1.97891	346.086	1.93734
346.639	1.7873	346.433	1.86033	346.729	1.90306	346.432	1.96158	346.431	1.97498	346.432	2.00035	347.12	1.97801	346.43	1.93625
346.984	1.78711	346.777	1.85998	347.073	1.9027	346.776	1.96159	346.776	1.97442	346.776	1.99993	347.464	1.97682	346.775	1.93794
347.328	1.78707	347.121	1.85992	347.417	1.90175	347.121	1.95958	347.12	1.9743	347.12	2.00013	347.808	1.97692	347.119	1.9366
347.673	1.7868	347.466	1.8595	347.762	1.90202	347.465	1.95947	347.464	1.9736	347.465	2.00003	348.153	1.97676	347.463	1.93712
348.017	1.78545	347.81	1.85977	348.106	1.90158	347.809	1.95828	347.809	1.97313	347.809	1.9995	348.497	1.9758	347.808	1.9363
348.361	1.78618	348.155	1.85882	348.45	1.90156	348.154	1.95801	348.153	1.97128	348.154	1.99881	348.841	1.97523	348.152	1.9355
348.706	1.78601	348.499	1.85736	348.795	1.90095	348.498	1.95649	348.497	1.971	348.498	1.99792	349.186	1.97458	348.496	1.93424
349.05	1.78634	348.843	1.8574	349.139	1.90069	348.842	1.95691	348.842	1.9696	348.842	1.99789	349.53	1.97381	348.841	1.93414
349.394	1.78477	349.188	1.85784	349.483	1.90004	349.187	1.95602	349.186	1.9705	349.187	1.99726	349.874	1.97344	349.185	1.93599
349.739	1.78431	349.532	1.85742	349.828	1.90032	349.531	1.95552	349.531	1.96957	349.531	1.99712	350.219	1.97255	349.529	1.93387
350.083	1.78483	349.876	1.86053	350.172	1.89955	349.876	1.95512	349.875	1.96916	349.875	1.99604	350.563	1.97268	349.874	1.93302
350.427	1.78411	350.221	1.85943	350.516	1.89958	350.22	1.95452	350.219	1.96973	350.22	1.99597	350.907	1.97293	350.218	1.93418
350.772	1.78413	350.565	1.85887	350.861	1.89876	350.564	1.95431	350.564	1.96968	350.564	1.99596	351.252	1.97235	350.562	1.93448
351.116	1.78364	350.909	1.85926	351.205	1.8994	350.909	1.95388	350.908	1.96848	350.908	1.99454	351.596	1.97214	350.907	1.93466
351.46	1.78344	351.254	1.85849	351.55	1.89809	351.253	1.95316	351.252	1.96811	351.253	1.99469	351.94	1.97161	351.251	1.93372
351.805	1.78323	351.598	1.85806	351.894	1.89835	351.597	1.95181	351.597	1.96766	351.597	1.99378	352.285	1.97079	351.595	1.93228
352.149	1.78275	351.943	1.8581	352.238	1.89823	351.942	1.95091	351.941	1.96823	351.941	1.99274	352.629	1.97031	351.94	1.93169
352.494	1.78307	352.287	1.85768	352.583	1.89766	352.286	1.95075	352.285	1.96572	352.286	1.99265	352.974	1.96926	352.284	1.93041
352.838	1.78303	352.631	1.85716	352.927	1.89776	352.63	1.95053	352.63	1.96482	352.63	1.99235	353.318	1.96862	352.628	1.93101
353.182	1.78334	352.976	1.85613	353.271	1.89815	352.975	1.94974	352.974	1.96477	352.975	1.99242	353.662	1.96844	352.973	1.93122
353.527	1.78302	353.32	1.8566	353.616	1.89684	353.319	1.95056	353.318	1.96424	353.319	1.99243	354.007	1.96809	353.317	1.93045
353.871	1.78273	353.664	1.85647	353.96	1.89644	353.663	1.94914	353.663	1.96288	353.663	1.99146	354.351	1.96801	353.662	1.93024
354.215	1.78218	354.009	1.85653	354.304	1.89587	354.008	1.9482	354.007	1.96321	354.008	1.99002	354.695	1.96842	354.006	1.92915
354.56	1.78205	354.353	1.85584	354.649	1.89539	354.352	1.94779	354.351	1.96226	354.352	1.99103	355.04	1.96835	354.35	1.92909
354.904	1.78147	354.697	1.85583	354.993	1.89454	354.696	1.94843	354.696	1.96108	354.696	1.99049	355.384	1.96755	354.695	1.92985
355.248	1.78153	355.042	1.85506	355.337	1.89432	355.041	1.94835	355.04	1.96074	355.041	1.98936	355.728	1.96772	355.039	1.93007
355.593	1.78153	355.386	1.8558	355.682	1.89461	355.385	1.94705	355.385	1.96107	355.385	1.98922	356.073	1.96782	355.383	1.92939
355.937	1.78187	355.73	1.85493	356.026	1.89414	355.729	1.94701	355.729	1.96036	355.729	1.98929	356.417	1.96667	355.728	1.92939
356.281	1.78194	356.075	1.85395	356.37	1.89372	356.074	1.94669	356.073	1.96063	356.074	1.98884	356.761	1.96729	356.072	1.93055
356.626	1.7818	356.419	1.8543	356.715	1.89432	356.418	1.94601	356.418	1.96132	356.418	1.98837	357.106	1.9675	356.416	1.9303
356.97	1.78164	356.764	1.85363	357.059	1.89394	356.763	1.94542	356.762	1.95944	356.762	1.98777	357.45	1.96681	356.761	1.92841
357.314	1.78129	357.108	1.8529	357.404	1.89295	357.107	1.94544	357.106	1.95934	357.107	1.98767	357.795	1.96606	357.105	1.9277
357.659	1.78085	357.452	1.85218	357.748	1.89297	357.451	1.94452	357.451	1.95816	357.451	1.98706	358.139	1.9662	357.449	1.92842
358.003	1.78044	357.797	1.85189	358.092	1.89257	357.796	1.94423	357.795	1.95854	357.795	1.9863	358.483	1.96598	357.794	1.92793
358.348	1.7803	358.141	1.85272	358.437	1.89184	358.14	1.94348	358.139	1.95828	358.14	1.98577	358.828	1.96578	358.138	1.92736
358.692	1.78006	358.485	1.8526	358.781	1.89061	358.484	1.9429	358.484	1.95825	358.484	1.9854	359.172	1.96548	358.482	1.92689
359.036	1.78111	358.83	1.85216	359.125	1.88987	358.829	1.94259	358.828	1.95823	358.828	1.98492	359.516	1.96603	358.827	1.9264
359.381	1.7801	359.174	1.8528	359.47	1.88995	359.173	1.94175	359.172	1.95804	359.173	1.98414	359.861	1.96522	359.171	1.92691
359.725	1.78005	359.518	1.8524	359.814	1.88989	359.517	1.94133	359.517	1.95794	359.517	1.98368	360.205	1.96407	359.516	1.92629
360.069	1.77984	359.863	1.85179	360.158	1.88946	359.862	1.94249	359.861	1.95713	359.862	1.98326	360.549	1.96332	359.86	1.92632
360.414	1.77906	360.207	1.85164	360.503	1.8891	360.206	1.94164	360.205	1.95617	360.206	1.9832	360.894	1.96299	360.204	1.92705
360.758	1.77963	360.552	1.85183	360.847	1.88849	360.55	1.94075	360.55	1.95618	360.55	1.98275	361.238	1.96378	360.549	1.92692
361.102	1.77886	360.896	1.85129	361.191	1.88802	360.895	1.93955	360.894	1.95531	360.895	1.982	361.582	1.96261	360.893	1.9267
361.447	1.77839	361.24	1.85116	361.536	1.88847	361.239	1.93928	361.238	1.95454	361.239	1.98236	361.927	1.96301	361.237	1.92712
361.791	1.77786	361.585	1.85173	361.88	1.88794	361.583	1.93886	361.583	1.95496	361.583	1.98147	362.271	1.96243	361.582	1.9267
362.135	1.77829	361.929	1.8498	362.224	1.88784	361.928	1.93941	361.927	1.95418	361.928	1.98126	362.615	1.96268	361.926	1.92601
362.48	1.7775	362.273	1.85011	362.569	1.88778	362.272	1.93849	362.272	1.95448	362.272	1.98018	362.96	1.96189	362.27	1.92548
362.824	1.77715	362.618	1.85074	362.913	1.88887	362.616	1.9395	362.616	1.95495	362.616	1.98044	363.304	1.96217	362.615	1.9253
363.169	1.77642	362.962	1.85155	363.257	1.88791	362.961	1.93902	362.96	1.95435	362.961	1.98044	363.649	1.96181	362.959	1.9252
363.513	1.77693	363.306	1.85097	363.602	1.88736	363.305	1.93976	363.305	1.95377	363.305	1.98059	363.993	1.9616	363.303	1.92621
363.857	1.77638	363.651	1.8509	363.946	1.88605	363.649	1.93869	363.649	1.95296	363.649	1.98089	364.337	1.96064	363.648	1.92595
364.202	1.77614	363.995	1.85065	364.29	1.8876	363.994	1.9384	363.993	1.95377	363.994	1.98069	364.682	1.96021	363.992	1.92563
364.546	1.77666	364.34	1.8491	364.635	1.88705	364.338	1.93877	364.338	1.95371	364.338	1.97956	365.026	1.95973	364.336	1.92528
364.89	1.77687	364.684	1.84877	364.979	1.88696	364.683	1.9382	364.682	1.95316	364.683	1.97964	365.37	1.95932	364.681	1.92511
365.235	1.77624	365.028	1.8487	365.324	1.88654	365.027	1.93797	365.026	1.95325	365.027	1.97902	365.715	1.96001	365.025	1.9253
365.579	1.77601	365.373	1.84778	365.668	1.88646	365.371	1.93788	365.371	1.95265	365.371	1.9783	366.059	1.95845	365.37	1.92406
365.923	1.77658	365.717	1.84734	366.012	1.88518	365.716	1.93764	365.715	1.95214	365.716	1.97825	366.403	1.95952	365.714	1.92426
366.268	1.77656	366.061	1.84809	366.357	1.88451	366.06	1.93647	366.059	1.95158	366.06	1.97776	366.748	1.95958	366.058	1.92343
366.612	1.77705	366.406	1.84771	366.701	1.88421	366.404	1.93585	366.404	1.95186	366.404	1.97696	367.092	1.95918	366.403	1.92424
366.956	1.77661	366.75	1.84767	367.045	1.88406	366.749	1.93547	366.748	1.95215	366.749	1.97754	367.436	1.95842	366.747	1.92453
367.301	1.77641	367.094	1.84743	367.39	1.88394	367.093	1.93512	367.092	1.95168	367.093	1.97731	367.781	1.95771	367.091	1.9234
367.645	1.77572	367.439	1.84745	367.734	1.8846	367.437	1.93499	367.437	1.95122	367.437	1.97671	368.125	1.95815	367.436	1.9236
367.99	1.77485	367.783	1.84511	368.078	1.88379	367.782	1.93479	367.781	1.95061	367.782	1.97568	368.47	1.95897	367.78	1.92451
368.334	1.77494	368.127	1.84359	368.423	1.88449	368.126	1.93478	368.125	1.95021	368.126	1.97604	368.814	1.95787	368.124	1.92427
368.678	1.77415	368.472	1.84305	368.767	1.88446	368.47	1.93457	368.47	1.95012	368.47	1.97549	369.158	1.95791	368.469	1.92398
369.023	1.77538	368.816	1.84366	369.111	1.88412	368.815	1.93352	368.814	1.94973	368.815	1.97458	369.503	1.95802	368.813	1.923
369.367	1.77522	369.161	1.84337	369.456	1.88275	369.159	1.93288	369.159	1.94905	369.159	1.97559	369.847	1.95832	369.157	1.92295
369.711	1.77495	369.505	1.8447	369.8	1.88214	369.503	1.93225	369.503	1.94889	369.503	1.97487	370.191	1.95634	369.502	1.92325
370.056	1.77484	369.849	1.84322	370.145	1.88193	369.848	1.93369	369.847	1.94802	369.848	1.97454	370.536	1.95653	369.846	1.92448
370.4	1.77517	370.194	1.84411	370.489	1.88213	370.192	1.93328	370.192	1.94842	370.192	1.97365	370.88	1.95735	370.19	1.9234
370.744	1.77374	370.538	1.84411	370.833	1.88295	370.537	1.93292	370.536	1.94785	370.537	1.97405	371.224	1.95692	370.535	1.92293
371.089	1.77383	370.882	1.84373	371.178	1.88202	370.881	1.93191	370.88	1.94823	370.881	1.97307	371.569	1.95652	370.879	1.92429
371.433	1.77324	371.227	1.84385	371.522	1.88216	371.225	1.93221	371.225	1.94665	371.225	1.97264	371.913	1.9567	371.224	1.92345
371.777	1.77306	371.571	1.84349	371.866	1.88219	371.57	1.93147	371.569	1.94642	371.57	1.97257	372.257	1.95496	371.568	1.92227
372.122	1.77264	371.915	1.84242	372.211	1.88146	371.914	1.9309	371.913	1.94633	371.914	1.97258	372.602	1.95545	371.912	1.92218
372.466	1.77243	372.26	1.8431	372.555	1.88223	372.258	1.9302	372.258	1.94702	372.258	1.97248	372.946	1.95472	372.257	1.92364
372.81	1.77203	372.604	1.84371	372.899	1.88166	372.603	1.93168	372.602	1.94675	372.603	1.97201	373.291	1.95492	372.601	1.92251
373.155	1.77255	372.948	1.84325	373.244	1.8805	372.947	1.93164	372.946	1.94549	372.947	1.97185	373.635	1.95369	372.945	1.92322
373.499	1.77202	373.293	1.84283	373.588	1.88068	373.291	1.93177	373.291	1.94561	373.291	1.97068	373.979	1.9524	373.29	1.92327
373.844	1.77205	373.637	1.843	373.932	1.88054	373.636	1.93058	373.635	1.94528	373.636	1.97005	374.323	1.95283	373.634	1.92195
374.188	1.77193	373.981	1.84491	374.277	1.87973	373.98	1.93007	373.98	1.94577	373.98	1.9702	374.668	1.95214	373.978	1.92147
374.532	1.77176	374.326	1.845	374.621	1.87981	374.324	1.92976	374.324	1.94498	374.324	1.96878	375.012	1.95263	374.323	1.92041
374.877	1.77134	374.67	1.84487	374.966	1.87952	374.669	1.92934	374.668	1.94422	374.669	1.96812	375.357	1.95244	374.667	1.92086
375.221	1.77079	375.015	1.84415	375.31	1.87949	375.013	1.93041	375.013	1.94443	375.013	1.96739	375.701	1.95308	375.011	1.91923
375.565	1.77053	375.359	1.84418	375.654	1.87819	375.357	1.93097	375.357	1.94499	375.357	1.96803	376.045	1.95333	375.356	1.91905
375.91	1.77147	375.703	1.84279	375.999	1.87886	375.702	1.9313	375.701	1.94428	375.702	1.96797	376.39	1.95324	375.7	1.91872
376.254	1.7716	376.048	1.84017	376.343	1.87877	376.046	1.93022	376.046	1.9444	376.046	1.96759	376.734	1.95256	376.044	1.9189
376.598	1.77149	376.392	1.83966	376.687	1.8786	376.39	1.92842	376.39	1.94438	376.391	1.96714	377.078	1.95239	376.389	1.91863
376.943	1.77134	376.736	1.8391	377.032	1.8782	376.735	1.92905	376.734	1.94377	376.735	1.96711	377.423	1.95175	376.733	1.91879
377.287	1.77288	377.081	1.83952	377.376	1.91995	377.079	1.92778	377.079	1.94307	377.079	1.96747	377.767	1.9514	377.077	1.9183
377.632	1.79638	377.425	1.83985	377.72	1.97372	377.424	1.92799	377.423	1.94285	377.424	1.96724	378.111	1.95125	377.422	1.91797
377.976	1.80188	377.769	1.84071	378.065	1.98263	377.768	1.92784	377.767	1.94318	377.768	1.96729	378.456	2.18934	377.766	1.91787
378.32	1.80595	378.114	1.8409	378.409	1.9878	378.112	1.92674	378.112	1.96794	378.112	2.10992	378.8	2.31428	378.111	2.00361
378.665	1.80767	378.458	1.85408	378.753	1.99162	378.457	2.09359	378.456	2.25957	378.457	2.44878	379.145	2.33214	378.455	2.09042
379.009	1.80898	378.803	1.88891	379.098	1.99427	378.801	2.13186	378.8	2.2992	378.801	2.48225	379.489	2.34091	378.799	2.10331
379.353	1.81065	379.147	1.89625	379.442	1.99809	379.145	2.14259	379.145	2.31445	379.145	2.49864	379.833	2.34788	379.144	2.11057
379.698	1.81195	379.491	1.89985	379.786	2.00016	379.49	2.14966	379.489	2.32411	379.49	2.50879	380.178	2.35355	379.488	2.11469
380.042	1.81287	379.836	1.90339	380.131	2.00184	379.834	2.15494	379.834	2.3313	379.834	2.51551	380.522	2.35746	379.832	2.1173
380.386	1.8134	380.18	1.9062	380.475	2.00483	380.178	2.15787	380.178	2.33621	380.178	2.52287	380.866	2.36197	380.177	2.12031
380.731	1.81537	380.524	1.90903	380.819	2.00631	380.523	2.16276	380.522	2.342	380.523	2.52524	381.211	2.36398	380.521	2.1241
381.075	1.81563	380.869	1.91019	381.164	2.00793	380.867	2.1653	380.867	2.34643	380.867	2.53248	381.555	2.36615	380.865	2.12722
381.42	1.81675	381.213	1.91151	381.508	2.01065	381.211	2.1698	381.211	2.35151	381.212	2.53513	381.899	2.37034	381.21	2.1289
381.764	1.81763	381.557	1.91383	381.853	2.01143	381.556	2.172	381.555	2.35276	381.556	2.5392	382.244	2.37331	381.554	2.13082
382.108	1.81806	381.902	1.91458	382.197	2.01298	381.9	2.17432	381.9	2.35435	381.9	2.54162	382.588	2.37406	381.898	2.13298
382.453	1.81869	382.246	1.91595	382.541	2.01423	382.244	2.17709	382.244	2.35826	382.245	2.54322	382.932	2.3747	382.243	2.13382
382.797	1.82011	382.59	1.9177	382.886	2.01607	382.589	2.17863	382.589	2.3599	382.589	2.54469	383.277	2.37695	382.587	2.13507
383.141	1.82051	382.935	1.92005	383.23	2.01779	382.933	2.1801	382.933	2.36273	382.933	2.54765	383.621	2.37803	382.931	2.13651
383.486	1.82049	383.279	1.92079	383.574	2.01841	383.277	2.18277	383.277	2.36504	383.278	2.54827	383.965	2.37923	383.276	2.1364
383.83	1.82176	383.623	1.92165	383.919	2.01906	383.622	2.18365	383.622	2.36668	383.622	2.54966	384.31	2.38071	383.62	2.13793
384.174	1.82245	383.968	1.92282	384.263	2.02126	383.966	2.18555	383.966	2.36934	383.966	2.55116	384.654	2.3818	383.965	2.13954
384.519	1.82397	384.312	1.92374	384.607	2.02234	384.311	2.18677	384.31	2.3715	384.311	2.55393	384.999	2.38241	384.309	2.13976
384.863	1.82457	384.657	1.9251	384.952	2.02349	384.655	2.18895	384.655	2.37349	384.655	2.55525	385.343	2.38344	384.653	2.141
385.207	1.82518	385.001	1.92489	385.296	2.024	384.999	2.19101	384.999	2.37378	384.999	2.55634	385.687	2.38527	384.998	2.14135
385.552	1.82641	385.345	1.92503	385.64	2.02442	385.344	2.19187	385.343	2.37439	385.344	2.55674	386.032	2.38457	385.342	2.14165
385.896	1.82758	385.69	1.92554	385.985	2.02488	385.688	2.19421	385.688	2.37722	385.688	2.55812	386.376	2.38662	385.686	2.14302
386.241	1.82772	386.034	1.92857	386.329	2.02585	386.032	2.19542	386.032	2.37665	386.032	2.56121	386.72	2.3875	386.031	2.14329
386.585	1.82867	386.378	1.93046	386.673	2.02744	386.377	2.19824	386.376	2.37968	386.377	2.5631	387.065	2.38954	386.375	2.14266
386.929	1.82904	386.723	1.93032	387.018	2.02886	386.721	2.19861	386.721	2.38117	386.721	2.5631	387.409	2.38981	386.719	2.14386
387.274	1.8294	387.067	1.9304	387.362	2.03028	387.065	2.20032	387.065	2.38301	387.066	2.56438	387.753	2.38955	387.064	2.14403
387.618	1.82961	387.411	1.93027	387.706	2.02974	387.41	2.20136	387.409	2.38336	387.41	2.56517	388.098	2.3889	387.408	2.14541
387.962	1.82994	387.756	1.93099	388.051	2.0307	387.754	2.20215	387.754	2.3852	387.754	2.56657	388.442	2.38998	387.752	2.14576
388.307	1.83049	388.1	1.93183	388.395	2.03207	388.099	2.20387	388.098	2.38555	388.099	2.56721	388.786	2.39123	388.097	2.14682
388.651	1.83333	388.444	1.93209	388.74	2.03307	388.443	2.20479	388.443	2.3875	388.443	2.56867	389.131	2.39149	388.441	2.14804
388.995	1.83328	388.789	1.93355	389.084	2.03371	388.787	2.20538	388.787	2.38749	388.787	2.5695	389.475	2.39245	388.785	2.14823
389.34	1.83367	389.133	1.93486	389.428	2.03517	389.132	2.20647	389.131	2.38958	389.132	2.57154	389.819	2.39221	389.13	2.14849
389.684	1.83508	389.477	1.93563	389.773	2.03555	389.476	2.20717	389.476	2.39028	389.476	2.57021	390.164	2.39299	389.474	2.14838
390.028	1.83502	389.822	1.93645	390.117	2.03641	389.82	2.20888	389.82	2.39073	389.82	2.57015	390.508	2.39252	389.819	2.14911
390.373	1.83426	390.166	1.93714	390.461	2.03797	390.165	2.20904	390.164	2.39109	390.165	2.57241	390.853	2.39269	390.163	2.14965
390.717	1.83584	390.51	1.93816	390.806	2.03952	390.509	2.21082	390.509	2.39155	390.509	2.5734	391.197	2.3943	390.507	2.15171
391.062	1.83605	390.855	1.93879	391.15	2.03928	390.853	2.21207	390.853	2.39212	390.853	2.57293	391.541	2.3955	390.852	2.15084
391.406	1.83729	391.199	1.93963	391.494	2.04054	391.198	2.21261	391.197	2.39221	391.198	2.57201	391.886	2.39554	391.196	2.15085
391.75	1.83745	391.544	1.94056	391.839	2.04115	391.542	2.21472	391.542	2.39297	391.542	2.57488	392.23	2.39564	391.54	2.15104
392.095	1.83749	391.888	1.94138	392.183	2.04249	391.886	2.21592	391.886	2.39594	391.887	2.57456	392.574	2.39657	391.885	2.15042
392.439	1.83744	392.232	1.942	392.527	2.04374	392.231	2.21677	392.23	2.39522	392.231	2.57582	392.919	2.39758	392.229	2.15087
392.783	1.83759	392.577	1.94393	392.872	2.04475	392.575	2.21733	392.575	2.39747	392.575	2.57679	393.263	2.39716	392.573	2.15098
393.128	1.83881	392.921	1.94468	393.216	2.04581	392.92	2.21751	392.919	2.39792	392.92	2.57661	393.607	2.39794	392.918	2.15168
393.472	1.83942	393.265	1.94597	393.56	2.04668	393.264	2.21933	393.263	2.3984	393.264	2.57778	393.952	2.39836	393.262	2.1522
393.816	1.83941	393.61	1.94675	393.905	2.04763	393.608	2.21928	393.608	2.3985	393.608	2.57847	394.296	2.3992	393.606	2.15271
394.161	1.84028	393.954	1.94792	394.249	2.0487	393.953	2.22097	393.952	2.39956	393.953	2.5804	394.64	2.39971	393.951	2.15323
394.505	1.8402	394.298	1.94728	394.594	2.05035	394.297	2.22007	394.297	2.40003	394.297	2.58029	394.985	2.39968	394.295	2.15343
394.849	1.84172	394.643	1.94784	394.938	2.0503	394.641	2.22155	394.641	2.40171	394.641	2.58122	395.329	2.39923	394.639	2.15402
395.194	1.8425	394.987	1.94788	395.282	2.05089	394.986	2.2211	394.985	2.4023	394.986	2.58164	395.673	2.40059	394.984	2.15305
395.538	1.84325	395.331	1.94877	395.627	2.05149	395.33	2.22259	395.33	2.4024	395.33	2.58142	396.018	2.40159	395.328	2.15223
395.883	1.84285	395.676	1.9496	395.971	2.05215	395.674	2.22334	395.674	2.40345	395.674	2.58308	396.362	2.40129	395.673	2.15399
396.227	1.84459	396.02	1.94956	396.315	2.05429	396.019	2.2247	396.018	2.40424	396.019	2.58471	396.707	2.40171	396.017	2.15436
396.571	1.84512	396.365	1.9503	396.66	2.05438	396.363	2.22657	396.363	2.40542	396.363	2.58629	397.051	2.4012	396.361	2.15606
396.916	1.84503	396.709	1.95029	397.004	2.05367	396.707	2.22794	396.707	2.40624	396.707	2.584	397.395	2.402	396.706	2.15603
397.26	1.84539	397.053	1.95132	397.348	2.05442	397.052	2.22791	397.051	2.40663	397.052	2.58527	397.74	2.40259	397.05	2.15671
397.604	1.846	397.398	1.95271	397.693	2.05608	397.396	2.22792	397.396	2.40734	397.396	2.58654	398.084	2.40364	397.394	2.15765
397.949	1.84643	397.742	1.95205	398.037	2.05695	397.74	2.2289	397.74	2.40722	397.74	2.58628	398.428	2.40322	397.739	2.15625
398.293	1.84622	398.086	1.95213	398.381	2.05669	398.085	2.22859	398.084	2.40839	398.085	2.58631	398.773	2.40438	398.083	2.15611
398.637	1.84748	398.431	1.95348	398.726	2.05792	398.429	2.22933	398.429	2.40842	398.429	2.58885	399.117	2.40411	398.427	2.15676
398.982	1.84825	398.775	1.95474	399.07	2.05899	398.773	2.23008	398.773	2.40943	398.773	2.58869	399.461	2.40573	398.772	2.15675
399.326	1.8487	399.119	1.95445	399.414	2.05971	399.118	2.23126	399.117	2.4098	399.118	2.58993	399.806	2.40574	399.116	2.15708
399.671	1.84889	399.464	1.95448	399.759	2.06014	399.462	2.23133	399.462	2.40987	399.462	2.58885	400.15	2.40686	399.46	2.15661
400.015	1.84939	399.808	1.95551	400.103	2.06168	399.807	2.23239	399.806	2.41074	399.807	2.58966	400.494	2.40633	399.805	2.15755
400.359	1.84868	400.153	1.95755	400.448	2.06178	400.151	2.23323	400.151	2.41125	400.151	2.59052	400.839	2.40717	400.149	2.15818
400.704	1.84868	400.497	1.95828	400.792	2.06185	400.495	2.23411	400.495	2.41242	400.495	2.59164	401.183	2.40697	400.494	2.15801
401.048	1.85044	400.841	1.95813	401.136	2.06343	400.84	2.23453	400.839	2.41339	400.84	2.59307	401.527	2.40619	400.838	2.15757
401.392	1.84988	401.186	1.95816	401.481	2.06406	401.184	2.23493	401.184	2.41416	401.184	2.59205	401.872	2.40719	401.182	2.15755
401.737	1.84973	401.53	1.95948	401.825	2.06416	401.528	2.23625	401.528	2.41527	401.528	2.59214	402.216	2.40702	401.527	2.15786
402.081	1.85053	401.874	1.96028	402.169	2.06546	401.873	2.23745	401.872	2.41506	401.873	2.59256	402.561	2.40769	401.871	2.15739
402.425	1.85117	402.219	1.96095	402.514	2.06685	402.217	2.238	402.217	2.41538	402.217	2.59388	402.905	2.40662	402.215	2.15765
402.77	1.85145	402.563	1.96141	402.858	2.06712	402.561	2.23867	402.561	2.41695	402.561	2.5929	403.249	2.40682	402.56	2.15931
403.114	1.85146	402.907	1.96151	403.202	2.06793	402.906	2.23974	402.905	2.41663	402.906	2.59448	403.594	2.40595	402.904	2.15875
403.459	1.85168	403.252	1.96165	403.547	2.06815	403.25	2.24068	403.25	2.41738	403.25	2.59441	403.938	2.40669	403.248	2.15874
403.803	1.8531	403.596	1.96256	403.891	2.06922	403.594	2.24007	403.594	2.41809	403.594	2.59407	404.282	2.40749	403.593	2.15958
404.147	1.85364	403.94	1.96315	404.235	2.07067	403.939	2.2399	403.938	2.41792	403.939	2.59455	404.627	2.40831	403.937	2.15969
404.492	1.85393	404.285	1.96354	404.58	2.07122	404.283	2.2425	404.283	2.41996	404.283	2.59559	404.971	2.41034	404.281	2.15986
404.836	1.85556	404.629	1.9633	404.924	2.07182	404.628	2.24274	404.627	2.41971	404.627	2.59662	405.315	2.41011	404.626	2.15907
405.18	1.85683	404.973	1.96355	405.268	2.07182	404.972	2.24322	404.971	2.41859	404.972	2.59714	405.66	2.41001	404.97	2.15858
405.525	1.85667	405.318	1.96358	405.613	2.072	405.316	2.24476	405.316	2.42063	405.316	2.59854	406.004	2.41243	405.315	2.159
405.869	1.85725	405.662	1.96515	405.957	2.07294	405.661	2.24462	405.66	2.42014	405.66	2.59636	406.348	2.41197	405.659	2.15872
406.213	1.85708	406.007	1.96519	406.301	2.07321	406.005	2.24457	406.005	2.42114	406.005	2.59799	406.693	2.41073	406.003	2.15927
406.558	1.85732	406.351	1.96576	406.646	2.07363	406.349	2.24621	406.349	2.42216	406.349	2.59794	407.037	2.41163	406.348	2.15975
406.902	1.85771	406.695	1.96629	406.99	2.07396	406.694	2.24674	406.693	2.42273	406.693	2.59857	407.381	2.41147	406.692	2.15955
407.246	1.8577	407.04	1.96653	407.335	2.07549	407.038	2.24697	407.038	2.42284	407.038	2.59928	407.726	2.41221	407.036	2.15916
407.591	1.85259	407.384	1.96674	407.679	2.07573	407.382	2.24728	407.382	2.42335	407.382	2.59705	408.07	2.41021	407.381	2.11348
407.935	1.84038	407.728	1.96819	408.023	2.07506	407.727	2.24782	407.726	2.42318	407.727	2.59789	408.415	2.3764	407.725	2.01959
408.28	1.83759	408.073	1.9672	408.368	2.01727	408.071	2.24852	408.071	2.42423	408.071	2.6003	408.759	2.14482	408.069	2.004
408.624	1.83474	408.417	1.96856	408.712	2.00079	408.415	2.24854	408.415	2.39117	408.415	2.37408	409.103	2.10822	408.414	1.99656
408.968	1.83271	408.761	1.94323	409.056	1.9946	408.76	2.24907	408.759	2.17069	408.76	2.19992	409.448	2.09204	408.758	1.9918
409.313	1.8309	409.106	1.9311	409.401	1.98966	409.104	2.25007	409.104	2.13351	409.104	2.17081	409.792	2.08306	409.102	1.98819
409.657	1.83062	409.45	1.92702	409.745	1.98669	409.449	2.12927	409.448	2.11792	409.448	2.15547	410.136	2.07585	409.447	1.98469
410.001	1.82942	409.794	1.92399	410.089	1.98325	409.793	2.0903	409.792	2.1075	409.793	2.14318	410.481	2.06905	409.791	1.98123
410.346	1.82774	410.139	1.92095	410.434	1.98104	410.137	2.07836	410.137	2.0985	410.137	2.13307	410.825	2.06332	410.135	1.97941
410.69	1.82673	410.483	1.91994	410.778	1.97913	410.482	2.07115	410.481	2.09122	410.482	2.1268	411.169	2.05853	410.48	1.97732
411.034	1.82556	410.827	1.91858	411.122	1.97684	410.826	2.06642	410.825	2.08459	410.826	2.11914	411.514	2.05336	410.824	1.97468
411.379	1.82491	411.172	1.91704	411.467	1.97566	411.17	2.0619	411.17	2.07934	411.17	2.11345	411.858	2.05083	411.169	1.97383
411.723	1.8251	411.516	1.91597	411.811	1.97368	411.515	2.05698	411.514	2.07443	411.515	2.10878	412.202	2.04723	411.513	1.97184
412.067	1.8235	411.86	1.91381	412.156	1.97296	411.859	2.05317	411.858	2.07085	411.859	2.10381	412.547	2.04537	411.857	1.97005
412.412	1.82252	412.205	1.91258	412.5	1.9706	412.203	2.05169	412.203	2.06708	412.203	2.09917	412.891	2.04298	412.202	1.96822
412.756	1.82213	412.549	1.91129	412.844	1.96873	412.548	2.04917	412.547	2.06357	412.548	2.09444	413.235	2.03997	412.546	1.96722
413.101	1.82168	412.894	1.9106	413.189	1.9666	412.892	2.04566	412.892	2.06009	412.892	2.09182	413.58	2.03764	412.89	1.96651
413.445	1.82062	413.238	1.91024	413.533	1.96535	413.236	2.04339	413.236	2.05704	413.236	2.08879	413.924	2.03567	413.235	1.96469
413.789	1.8203	413.582	1.90935	413.877	1.9647	413.581	2.03965	413.58	2.05503	413.581	2.08608	414.268	2.03409	413.579	1.96472
414.134	1.81941	413.927	1.90751	414.222	1.9639	413.925	2.03748	413.925	2.05155	413.925	2.08247	414.613	2.03119	413.923	1.9642
414.478	1.8197	414.271	1.90685	414.566	1.96285	414.269	2.03513	414.269	2.04921	414.269	2.07953	414.957	2.02903	414.268	1.96291
414.822	1.81779	414.615	1.9055	414.91	1.96218	414.614	2.03309	414.613	2.04583	414.614	2.07776	415.302	2.02623	414.612	1.96052
415.167	1.81678	414.96	1.90431	415.255	1.96105	414.958	2.03088	414.958	2.04399	414.958	2.07555	415.646	2.02487	414.956	1.96013
415.511	1.81639	415.304	1.90452	415.599	1.95929	415.302	2.03003	415.302	2.04343	415.303	2.07492	415.99	2.02399	415.301	1.95924
415.855	1.81576	415.648	1.90291	415.943	1.9577	415.647	2.02766	415.646	2.04069	415.647	2.0721	416.335	2.02247	415.645	1.959
416.2	1.81467	415.993	1.90144	416.288	1.95768	415.991	2.02646	415.991	2.03865	415.991	2.0698	416.679	2.02098	415.99	1.95889
416.544	1.81406	416.337	1.90089	416.632	1.95731	416.336	2.02436	416.335	2.0363	416.336	2.06807	417.023	2.01928	416.334	1.95812
416.888	1.81407	416.681	1.8993	416.976	1.95612	416.68	2.02272	416.68	2.03478	416.68	2.06611	417.368	2.01916	416.678	1.95653
417.233	1.81341	417.026	1.89974	417.321	1.95484	417.024	2.02184	417.024	2.03324	417.024	2.06282	417.712	2.01764	417.023	1.95585
417.577	1.81307	417.37	1.89881	417.665	1.95381	417.369	2.02111	417.368	2.03222	417.369	2.06187	418.056	2.01643	417.367	1.95479
417.922	1.81301	417.714	1.89796	418.009	1.95267	417.713	2.01923	417.712	2.03047	417.713	2.05913	418.401	2.01506	417.711	1.95478
418.266	1.81214	418.059	1.89712	418.354	1.95242	418.057	2.0176	418.057	2.02858	418.057	2.05774	418.745	2.01329	418.056	1.95375
418.61	1.81141	418.403	1.89742	418.698	1.95183	418.402	2.0154	418.401	2.02751	418.402	2.0563	419.089	2.01277	418.4	1.9535
418.955	1.81137	418.748	1.896	419.043	1.95064	418.746	2.01377	418.746	2.02651	418.746	2.05538	419.434	2.01106	418.744	1.95255
419.299	1.81106	419.092	1.8948	419.387	1.949	419.09	2.01371	419.09	2.02508	419.09	2.05292	419.778	2.00953	419.089	1.95276
419.643	1.81083	419.436	1.89326	419.731	1.94799	419.435	2.01256	419.434	2.02255	419.435	2.05146	420.123	2.00912	419.433	1.95165
419.988	1.80956	419.781	1.89344	420.076	1.94722	419.779	2.01198	419.779	2.02209	419.779	2.05034	420.467	2.00696	419.777	1.95064
420.332	1.80917	420.125	1.89249	420.42	1.94657	420.123	2.01038	420.123	2.02094	420.123	2.04884	420.811	2.00584	420.122	1.95022
420.676	1.80853	420.469	1.89254	420.764	1.94615	420.468	2.00929	420.467	2.0206	420.468	2.04751	421.156	2.0051	420.466	1.94983
421.021	1.80862	420.814	1.89194	421.109	1.9456	420.812	2.00766	420.812	2.01951	420.812	2.04629	421.5	2.00514	420.811	1.94965
421.365	1.80758	421.158	1.89021	421.453	1.94432	421.156	2.00744	421.156	2.01856	421.157	2.04471	421.844	2.00348	421.155	1.9496
421.71	1.80707	421.502	1.89011	421.797	1.94391	421.501	2.00675	421.5	2.01701	421.501	2.04418	422.189	2.0029	421.499	1.95003
422.054	1.80711	421.847	1.88954	422.142	1.94331	421.845	2.00618	421.845	2.01668	421.845	2.04268	422.533	2.00161	421.843	1.9492
422.398	1.806	422.191	1.88785	422.486	1.94228	422.19	2.00438	422.189	2.01558	422.19	2.0417	422.877	2.00059	422.188	1.94843
422.743	1.80566	422.535	1.88843	422.83	1.94114	422.534	2.00383	422.533	2.01474	422.534	2.03937	423.222	2.00002	422.532	1.94788
423.087	1.80496	422.88	1.88833	423.175	1.94026	422.878	2.0025	422.878	2.01417	422.878	2.0367	423.566	1.99918	422.877	1.94723
423.431	1.80463	423.224	1.88807	423.519	1.93947	423.223	2.00091	423.222	2.01255	423.223	2.0365	423.91	1.99746	423.221	1.94664
423.776	1.80431	423.568	1.88848	423.863	1.93842	423.567	2.00019	423.567	2.01112	423.567	2.03526	424.255	1.99689	423.565	1.94503
424.12	1.80352	423.913	1.88968	424.208	1.93852	423.911	2.00021	423.911	2.00949	423.911	2.03482	424.599	1.99651	423.91	1.94434
424.464	1.80345	424.257	1.88884	424.552	1.93816	424.256	1.99886	424.255	2.00899	424.256	2.03572	424.943	1.9962	424.254	1.94459
424.809	1.80326	424.601	1.88864	424.897	1.9372	424.6	1.99731	424.6	2.00851	424.6	2.03505	425.288	1.99557	424.598	1.94449
425.153	1.80344	424.946	1.88848	425.241	1.93696	424.944	1.99597	424.944	2.00693	424.944	2.03394	425.632	1.99487	424.943	1.94347
425.497	1.80295	425.29	1.88753	425.585	1.93563	425.289	1.99422	425.288	2.00606	425.289	2.0322	425.976	1.99393	425.287	1.94269
425.842	1.80306	425.635	1.88686	425.93	1.93428	425.633	1.99334	425.633	2.00481	425.633	2.03135	426.321	1.99378	425.631	1.94309
426.186	1.80353	425.979	1.88518	426.274	1.9339	425.977	1.99414	425.977	2.00448	425.978	2.02971	426.665	1.99289	425.976	1.94241
426.53	1.80239	426.323	1.88569	426.618	1.93227	426.322	1.99303	426.321	2.00412	426.322	2.02873	427.01	1.99194	426.32	1.9426
426.875	1.80131	426.668	1.88551	426.963	1.93175	426.666	1.99228	426.666	2.00233	426.666	2.02762	427.354	1.99134	426.664	1.94157
427.219	1.80055	427.012	1.88556	427.307	1.93233	427.01	1.99127	427.01	2.00235	427.011	2.02671	427.698	1.99075	427.009	1.94192
427.564	1.80022	427.356	1.88522	427.651	1.93128	427.355	1.98945	427.354	2.00063	427.355	2.02591	428.043	1.98988	427.353	1.94048
427.908	1.79929	427.701	1.88263	427.996	1.93052	427.699	1.98921	427.699	1.9995	427.699	2.02466	428.387	1.98923	427.698	1.9397
428.252	1.79969	428.045	1.88205	428.34	1.92954	428.044	1.98782	428.043	1.99938	428.044	2.02413	428.731	1.98871	428.042	1.93921
428.597	1.7981	428.389	1.88188	428.684	1.92996	428.388	1.988	428.387	1.99728	428.388	2.0237	429.076	1.98887	428.386	1.939
428.941	1.7989	428.734	1.88139	429.029	1.92972	428.732	1.98719	428.732	1.99705	428.732	2.0223	429.42	1.98849	428.731	1.93934
429.285	1.79884	429.078	1.8814	429.373	1.92958	429.077	1.98618	429.076	1.99578	429.077	2.02148	429.764	1.98819	429.075	1.93875
429.63	1.79814	429.422	1.8806	429.717	1.92985	429.421	1.98455	429.421	1.99482	429.421	2.021	430.109	1.98751	429.419	1.93819
429.974	1.79784	429.767	1.88052	430.062	1.92936	429.765	1.98473	429.765	1.99407	429.765	2.02063	430.453	1.9871	429.764	1.93818
430.318	1.79735	430.111	1.88041	430.406	1.92802	430.11	1.98511	430.109	1.99277	430.11	2.01945	430.797	1.98624	430.108	1.93741
430.663	1.79809	430.455	1.87946	430.75	1.92688	430.454	1.98418	430.454	1.99305	430.454	2.01939	431.142	1.98529	430.452	1.93739
431.007	1.79759	430.8	1.87872	431.095	1.92681	430.798	1.98363	430.798	1.99285	430.799	2.01782	431.486	1.98516	430.797	1.93707
431.351	1.79774	431.144	1.87823	431.439	1.92592	431.143	1.98252	431.142	1.9916	431.143	2.01633	431.831	1.98578	431.141	1.93673
431.696	1.79732	431.489	1.8766	431.783	1.92544	431.487	1.98174	431.487	1.99087	431.487	2.01523	432.175	1.98465	431.485	1.93641
432.04	1.79779	431.833	1.87669	432.128	1.92525	431.831	1.98167	431.831	1.98966	431.832	2.01493	432.519	1.98397	431.83	1.9371
432.385	1.79728	432.177	1.87671	432.472	1.924	432.176	1.98044	432.175	1.98801	432.176	2.01457	432.864	1.98335	432.174	1.93699
432.729	1.79736	432.522	1.87572	432.817	1.92283	432.52	1.97894	432.52	1.98819	432.52	2.01369	433.208	1.98285	432.518	1.936
433.073	1.79654	432.866	1.87612	433.161	1.9216	432.865	1.97797	432.864	1.98777	432.865	2.0134	433.552	1.9838	432.863	1.93669
433.418	1.79639	433.21	1.87639	433.505	1.92296	433.209	1.97799	433.208	1.98747	433.209	2.01294	433.897	1.98261	433.207	1.93607
433.762	1.79607	433.555	1.8764	433.85	1.92287	433.553	1.97758	433.553	1.98674	433.553	2.01239	434.241	1.98176	433.551	1.93609
434.106	1.79658	433.899	1.87528	434.194	1.92179	433.898	1.97765	433.897	1.98583	433.898	2.01138	434.585	1.98147	433.896	1.93549
434.451	1.79701	434.243	1.87387	434.538	1.92154	434.242	1.97649	434.241	1.98556	434.242	2.01052	434.93	1.98022	434.24	1.93438
434.795	1.79616	434.588	1.87482	434.883	1.92145	434.586	1.97664	434.586	1.98513	434.586	2.00945	435.274	1.98003	434.585	1.93475
435.139	1.79548	434.932	1.87469	435.227	1.92116	434.931	1.97643	434.93	1.98416	434.931	2.00838	435.618	1.98035	434.929	1.93474
435.484	1.79583	435.276	1.87271	435.571	1.92058	435.275	1.97611	435.275	1.98326	435.275	2.00799	435.963	1.97892	435.273	1.93486
435.828	1.7954	435.621	1.87256	435.916	1.91986	435.619	1.9754	435.619	1.9829	435.62	2.00788	436.307	1.97891	435.618	1.93442
436.172	1.7949	435.965	1.8728	436.26	1.91836	435.964	1.97515	435.963	1.98244	435.964	2.00602	436.651	1.97729	435.962	1.93372
436.517	1.79493	436.309	1.87272	436.604	1.9181	436.308	1.97404	436.308	1.98193	436.308	2.00602	436.996	1.97788	436.306	1.93325
436.861	1.79461	436.654	1.87301	436.949	1.91823	436.652	1.97361	436.652	1.9818	436.653	2.00628	437.34	1.97754	436.651	1.93242
437.206	1.79363	436.998	1.87298	437.293	1.91794	436.997	1.97292	436.996	1.98126	436.997	2.00503	437.685	1.97765	436.995	1.93281
437.55	1.79276	437.342	1.87176	437.637	1.91842	437.341	1.97228	437.341	1.98113	437.341	2.00427	438.029	1.97688	437.339	1.93232
437.894	1.79288	437.687	1.87192	437.982	1.91692	437.686	1.97134	437.685	1.98079	437.686	2.00459	438.373	1.97623	437.684	1.93238
438.239	1.79224	438.031	1.87045	438.326	1.91649	438.03	1.97206	438.029	1.97958	438.03	2.00425	438.718	1.97561	438.028	1.93205
438.583	1.7927	438.376	1.87069	438.671	1.91636	438.374	1.97121	438.374	1.97936	438.374	2.00251	439.062	1.97609	438.372	1.93188
438.927	1.79201	438.72	1.87069	439.015	1.91577	438.719	1.97081	438.718	1.97826	438.719	2.00221	439.406	1.97499	438.717	1.93101
439.272	1.79244	439.064	1.87002	439.359	1.9151	439.063	1.97024	439.062	1.97786	439.063	2.00287	439.751	1.97504	439.061	1.93171
439.616	1.79195	439.409	1.86976	439.704	1.91462	439.407	1.96996	439.407	1.97771	439.407	2.00284	440.095	1.97484	439.406	1.93127
439.96	1.7921	439.753	1.86809	440.048	1.91535	439.752	1.96957	439.751	1.97701	439.752	2.00178	440.439	1.97451	439.75	1.93098
440.305	1.79172	440.097	1.86807	440.392	1.91435	440.096	1.96824	440.095	1.97618	440.096	2.00142	440.784	1.97365	440.094	1.93073
440.649	1.79101	440.442	1.86876	440.737	1.9136	440.44	1.96788	440.44	1.9756	440.44	2.00113	441.128	1.9735	440.439	1.92989
440.993	1.79111	440.786	1.86931	441.081	1.91302	440.785	1.96637	440.784	1.97511	440.785	2.00029	441.472	1.97374	440.783	1.92996
441.338	1.79049	441.13	1.86867	441.425	1.91268	441.129	1.9669	441.128	1.97488	441.129	2.0002	441.817	1.97356	441.127	1.92916
441.682	1.79028	441.475	1.86625	441.77	1.91316	441.473	1.96687	441.473	1.97347	441.474	1.99931	442.161	1.97192	441.472	1.92848
442.027	1.78945	441.819	1.86566	442.114	1.91297	441.818	1.96655	441.817	1.97396	441.818	1.99862	442.505	1.97166	441.816	1.92861
442.371	1.78883	442.163	1.86598	442.458	1.91135	442.162	1.96555	442.162	1.97307	442.162	1.99795	442.85	1.97135	442.16	1.92907
442.715	1.78968	442.508	1.86611	442.803	1.91097	442.506	1.96595	442.506	1.97282	442.507	1.99749	443.194	1.97088	442.505	1.92865
443.06	1.78871	442.852	1.86637	443.147	1.91005	442.851	1.96485	442.85	1.97256	442.851	1.99697	443.539	1.97079	442.849	1.92818
443.404	1.79002	443.197	1.8653	443.492	1.9102	443.195	1.96478	443.195	1.97246	443.195	1.99677	443.883	1.96971	443.193	1.92818
443.748	1.78885	443.541	1.86509	443.836	1.91122	443.54	1.96358	443.539	1.97154	443.54	1.99616	444.227	1.96992	443.538	1.92741
444.093	1.78798	443.885	1.86486	444.18	1.91064	443.884	1.96328	443.883	1.97119	443.884	1.99534	444.572	1.97112	443.882	1.92842
444.437	1.78815	444.23	1.86443	444.525	1.9106	444.228	1.96364	444.228	1.97095	444.228	1.99475	444.916	1.97068	444.226	1.9279
444.781	1.78774	444.574	1.8643	444.869	1.9099	444.573	1.96269	444.572	1.96952	444.573	1.99435	445.26	1.97005	444.571	1.92799
445.126	1.78788	444.918	1.8651	445.213	1.90968	444.917	1.96259	444.916	1.96929	444.917	1.99498	445.605	1.97078	444.915	1.92808
445.47	1.78721	445.263	1.86535	445.558	1.91009	445.261	1.96143	445.261	1.96873	445.261	1.99457	445.949	1.96891	445.259	1.92814
445.815	1.78801	445.607	1.86411	445.902	1.90958	445.606	1.96118	445.605	1.96844	445.606	1.99402	446.293	1.96891	445.604	1.92684
446.159	1.7875	445.951	1.86317	446.246	1.90978	445.95	1.96147	445.949	1.96816	445.95	1.99352	446.638	1.96818	445.948	1.9275
446.503	1.78775	446.296	1.86203	446.591	1.90926	446.294	1.96063	446.294	1.96878	446.295	1.99372	446.982	1.96938	446.292	1.92739
446.848	1.78739	446.64	1.86298	446.935	1.90796	446.639	1.96003	446.638	1.96842	446.639	1.993	447.326	1.96893	446.637	1.92757
447.192	1.7881	446.984	1.86279	447.279	1.90718	446.983	1.95879	446.983	1.96798	446.983	1.99326	447.671	1.96771	446.981	1.92766
447.536	1.78793	447.329	1.86317	447.624	1.90815	447.327	1.95884	447.327	1.96732	447.328	1.9925	448.015	1.96668	447.325	1.92666
447.881	1.78738	447.673	1.86246	447.968	1.90764	447.672	1.95707	447.671	1.9674	447.672	1.99203	448.36	1.96658	447.67	1.92635
448.225	1.78733	448.017	1.86383	448.312	1.90661	448.016	1.95718	448.016	1.96699	448.016	1.99142	448.704	1.96702	448.014	1.9268
448.569	1.78734	448.362	1.86302	448.657	1.90636	448.361	1.95723	448.36	1.96612	448.361	1.9914	449.048	1.96595	448.359	1.92592
448.914	1.78826	448.706	1.8636	449.001	1.90577	448.705	1.95672	448.704	1.96581	448.705	1.99115	449.393	1.96668	448.703	1.9261
449.258	1.78748	449.051	1.862	449.345	1.90557	449.049	1.95634	449.049	1.96576	449.049	1.98992	449.737	1.96534	449.047	1.9264
449.602	1.78675	449.395	1.86176	449.69	1.90573	449.394	1.95595	449.393	1.96536	449.394	1.98952	450.081	1.96623	449.392	1.9255
449.947	1.78594	449.739	1.86307	450.034	1.90494	449.738	1.95505	449.737	1.96546	449.738	1.98883			449.736	1.92589
450.291	1.78512	450.084	1.8626			450.082	1.95498	450.082	1.96552	450.082	1.9888			450.08	1.92489
		450.428	1.86149
		450.772	1.8612
--	--
